# Supplementary material for: Multiple-model GWAS identifies optimal allelic combinations of quantitative trait loci for malic acid in tomato
Source: Hortic Res. 2023 Feb 14;10(4):uhad021. doi: 10.1093/hr/uhad021 (PMC10076212; doi:10.1093/hr/uhad021)
Supplement: Web_Material_uhad021 [file web_material_uhad021.zip]

Archive with 2 entries (2 files):
- Supplementary materials.docx
- Supplementary Table S1-S7.xlsx
