# Supplementary material for: Multiple-model GWAS identifies optimal allelic combinations of quantitative trait loci for malic acid in tomato
Source: Hortic Res. 2023 Feb 14;10(4):uhad021. doi: 10.1093/hr/uhad021 (PMC10076212; doi:10.1093/hr/uhad021)
Supplement: Web_Material_uhad021 [file web_material_uhad021.zip › Supplementary Table S1-S7.xlsx]

## Sheet: Supplementary Table S1
Supplementary Table S1 Information of malic acid (MA) content detected in two environments (E1 / E2) from 360 tomato accessions.
Evolution type	Individual code	MA content in E1	MA content in E2	Evolution type	Individual code	MA content in E1	MA content in E2
Wild	TS-146	NA	NA	BIG	TS-1	2.75	1.33
	TS-199	NA	2.44		TS-10	1.59	1.18
	TS-207	NA	NA		TS-100	2.59	2.2
	TS-208	NA	1.22		TS-101	NA	NA
	TS-217	1.76	1.29		TS-102	2.1	5.21
	TS-402	NA	NA		TS-103	4.28	2.09
	TS-403	NA	NA		TS-104	2.01	2.16
	TS-404	NA	NA		TS-108	1.22	1.46
	TS-407	NA	NA		TS-11	NA	2.25
	TS-408	NA	NA		TS-110	7.15	NA
PIM	TS-123	13.73	8.85		TS-111	2	NA
	TS-124	10.41	1.38		TS-112	3.8	1.71
	TS-14	NA	NA		TS-113	NA	1.16
	TS-144	2.28	0.76		TS-114	4.62	2.52
	TS-145	NA	NA		TS-115	6.75	1.36
	TS-15	NA	NA		TS-117	42.34	7.7
	TS-156	NA	0.95		TS-12	NA	NA
	TS-16	NA	4.02		TS-121	3.86	2.18
	TS-164	3.71	2.13		TS-122	11.12	7.27
	TS-17	2.06	4.89		TS-125	1.01	1.59
	TS-18	15.89	1.1		TS-126	NA	0.69
	TS-182	4.63	0.73		TS-127	1.3	1.75
	TS-19	NA	1.17		TS-128	2.8	1.05
	TS-20	2.32	0.87		TS-130	9.04	2.51
	TS-21	9.39	NA		TS-132	2.69	1.17
	TS-22	10.13	1.08		TS-133	1.05	1.73
	TS-222	2.2	0.47		TS-135	NA	2.87
	TS-23	13.84	1.72		TS-136	6.88	4.9
	TS-24	NA	NA		TS-137	NA	1.31
	TS-244	NA	1.02		TS-139	1.36	2.26
	TS-265	3.65	1.66		TS-140	1.87	0.9
	TS-266	5.01	NA		TS-141	1.31	1.49
	TS-267	7.45	3.18		TS-142	6.97	3.02
	TS-291	5.74	1.78		TS-143	1.97	0.67
	TS-410	NA	NA		TS-147	2.02	0.05
	TS-411	NA	NA		TS-150	3.62	6.08
	TS-412	NA	NA		TS-151	1.83	1.13
	TS-413	NA	NA		TS-152	6.52	1.74
	TS-414	NA	NA		TS-153	11.25	0.99
	TS-415	NA	NA		TS-155	33.7	1.87
	TS-416	NA	NA		TS-157	2.39	2.86
	TS-417	NA	NA		TS-159	2.64	1.18
	TS-418	NA	NA		TS-160	6.43	5.86
	TS-419	NA	NA		TS-161	NA	1.24
	TS-420	NA	NA		TS-162	NA	1.89
	TS-421	NA	NA		TS-163	13.55	6.49
	TS-422	NA	NA		TS-166	3.53	2.1
	TS-424	NA	NA		TS-167	12.52	2.92
	TS-425	NA	NA		TS-168	NA	1
	TS-429	NA	NA		TS-169	0.22	2.37
	TS-432	NA	NA		TS-170	NA	3.24
	TS-433	NA	NA		TS-171	2.28	1.79
	TS-434	NA	NA		TS-172	3.8	1.84
	TS-435	NA	NA		TS-173	NA	1.04
	TS-437	NA	NA		TS-174	NA	2.25
	TS-438	NA	NA		TS-175	2.81	0.9
	TS-439	NA	NA		TS-176	12.65	4.99
	TS-440	NA	NA		TS-177	2.37	NA
	TS-441	NA	NA		TS-178	3.03	2.33
	TS-50	4.75	1.57		TS-179	2.43	1.31
	TS-77	11.06	4.24		TS-180	1.1	2.35
	TS-79	11.29	1.08		TS-183	23.05	7.15
	TS-92	19.92	6.65		TS-184	9.75	0.66
CER	TS-105	7.93	0.54		TS-185	NA	1.55
	TS-106	2.24	0.36		TS-186	0.87	0.56
	TS-107	1.46	1.32		TS-188	7.12	2.06
	TS-109	2.66	0.77		TS-190	2.33	NA
	TS-116	9.28	4.11		TS-191	NA	NA
	TS-118	1.21	1.34		TS-192	5.41	1.43
	TS-119	2.78	1.96		TS-193	13.86	NA
	TS-120	1.89	1.16		TS-194	1.54	1.4
	TS-129	2.58	1.16		TS-195	NA	4.82
	TS-13	2.12	2.67		TS-196	14.77	2.4
	TS-131	9.78	0.97		TS-197	NA	10.25
	TS-134	4.21	4.12		TS-198	NA	2.72
	TS-138	2.78	1.54		TS-2	7.15	8.22
	TS-148	7.66	2.19		TS-200	4.46	1.81
	TS-149	7.01	3.1		TS-201	5.79	3.5
	TS-154	7.48	0.91		TS-203	2.51	NA
	TS-158	2.1	1.52		TS-204	NA	2.56
	TS-165	1.21	NA		TS-206	6.05	1.06
	TS-181	1.87	1.07		TS-210	NA	5.5
	TS-187	1.81	1.21		TS-211	3.6	0.9
	TS-189	9.57	0.38		TS-212	46.8	1.68
	TS-202	2.78	NA		TS-214	4.32	0.61
	TS-205	4.76	1.73		TS-215	21.39	5.98
	TS-209	11.01	2.4		TS-218	NA	2.77
	TS-213	NA	19.11		TS-220	9.38	2.89
	TS-216	NA	NA		TS-224	NA	NA
	TS-219	2.13	1.93		TS-225	6.9	1.62
	TS-221	3.43	0.5		TS-226	NA	1.83
	TS-223	3.26	NA		TS-228	1.07	2.07
	TS-227	4.03	2.53		TS-232	27.58	6.88
	TS-229	1.94	0.99		TS-234	14.81	4.34
	TS-230	6.49	4.29		TS-235	2.41	1.15
	TS-231	1.06	1.01		TS-236	0.66	1.15
	TS-233	0.84	0.27		TS-237	1.81	2.17
	TS-238	2.02	1.13		TS-239	1.44	0.77
	TS-240	2.21	4.58		TS-241	5.98	1.32
	TS-243	22.61	3.16		TS-242	3.04	1.39
	TS-247	5.14	0.98		TS-245	2.46	1.01
	TS-248	14.04	2.75		TS-246	1.63	0.96
	TS-25	10.98	9.41		TS-249	2.12	0.84
	TS-250	2.51	0.58		TS-251	NA	5.75
	TS-252	3.26	3.31		TS-253	1.64	NA
	TS-254	2.65	2.84		TS-255	3.39	NA
	TS-257	4.77	NA		TS-256	0.47	NA
	TS-258	NA	2.53		TS-259	3.11	1.08
	TS-26	2.03	0.89		TS-261	55.79	NA
	TS-260	3.61	0.87		TS-263	4.84	NA
	TS-262	2.6	0.86		TS-264	8.31	3.06
	TS-27	0.96	0.49		TS-268	10.06	4.68
	TS-271	23.74	NA		TS-269	3.95	7.58
	TS-273	1.78	1.24		TS-270	1.66	NA
	TS-28	6.52	1.63		TS-272	4.76	3.45
	TS-280	1.88	5.01		TS-274	2.5	3
	TS-281	2.61	1.48		TS-275	NA	NA
	TS-283	10.17	2.31		TS-276	3.8	1.91
	TS-284	9.52	3.68		TS-277	NA	1.9
	TS-286	1.13	0.61		TS-278	6.66	1.42
	TS-287	7.71	6.14		TS-282	NA	0.68
	TS-289	2.43	0.87		TS-285	0.98	0.66
	TS-29	35.66	1.79		TS-288	NA	2.1
	TS-290	5	2.92		TS-292	2.8	1.44
	TS-294	6.26	2.36		TS-293	3.6	2.7
	TS-295	3.2	0.54		TS-296	NA	1.35
	TS-298	3.7	2.09		TS-297	1.35	NA
	TS-299	2.81	1.46		TS-3	2.89	1.8
	TS-30	3	0.73		TS-4	2.05	1.6
	TS-300	2.76	4.57		TS-400	NA	NA
	TS-301	3.54	3.58		TS-401	NA	NA
	TS-302	2.18	1.33		TS-409	NA	NA
	TS-303	2.29	1.44		TS-41	3.92	1.98
	TS-304	1.62	1.12		TS-42	2.19	0.88
	TS-31	4.9	1.04		TS-43	16.07	9.27
	TS-32	6.62	2.36		TS-44	2.31	0.64
	TS-33	9.43	2.81		TS-45	2.54	7.75
	TS-34	10.3	NA		TS-46	19.33	2.27
	TS-35	2.84	NA		TS-47	3.68	1.84
	TS-36	1.82	1.17		TS-48	NA	NA
	TS-37	6.65	1.49		TS-49	6.57	1.04
	TS-38	2.86	0.99		TS-5	17.67	5.3
	TS-39	1.17	3.27		TS-51	20.43	5.86
	TS-40	51.85	NA		TS-52	62.08	NA
	TS-423	NA	NA		TS-55	0.99	1.31
	TS-426	NA	NA		TS-58	0.97	1.86
	TS-427	NA	NA		TS-59	1.32	1.93
	TS-428	NA	NA		TS-6	0.91	0.69
	TS-430	NA	NA		TS-60	2.16	1.08
	TS-431	NA	NA		TS-68	5.39	1.87
	TS-436	NA	NA		TS-69	NA	1.32
	TS-53	8.16	1.96		TS-7	NA	1.95
	TS-54	1.26	0.82		TS-73	NA	5.79
	TS-56	2.87	NA		TS-74	1.75	0.67
	TS-57	3.08	2.31		TS-76	4.8	NA
	TS-61	3.1	2.61		TS-78	2.97	3.67
	TS-62	2.61	4.21		TS-8	5.36	1.21
	TS-63	20.55	0.69		TS-80	NA	NA
	TS-64	2.25	1.64		TS-81	NA	NA
	TS-65	2.75	1.32		TS-82	1.05	NA
	TS-66	0.76	0.39		TS-85	2.24	2.02
	TS-67	14.48	10.16		TS-86	NA	4.22
	TS-70	11.83	2.7		TS-88	6.03	7.41
	TS-71	1.96	4.35		TS-89	6.09	10.4
	TS-72	4	1.21		TS-9	4.63	4
	TS-75	7.43	3.76		TS-90	8.57	2.91
	TS-83	2.12	1.37		TS-93	1.55	0.8
	TS-84	1.47	1.76		TS-95	6.75	7.82
	TS-87	0.97	0.75	F1	TS-305	NA	NA
	TS-91	3.49	NA		TS-306	4.28	NA
	TS-94	5.11	1.43		TS-307	2.06	NA
	TS-96	11.11	6.72		TS-308	2.62	NA
	TS-97	6.36	2.2		TS-309	4.87	NA
	TS-98	3.39	1.16		TS-310	4.18	NA
	TS-99	13.13	2.93		TS-311	3.43	NA
					TS-312	1.97	NA
					TS-313	4.99	NA
					TS-314	NA	NA
					TS-315	4.5	NA
					TS-316	6.15	NA
					TS-317	6.42	NA
					TS-318	NA	NA
					TS-319	2.47	NA
					TS-320	9.44	NA
					TS-321	2.38	NA

## Sheet: Supplementary Table S2
Supplementary Table S2 The summary of all significant SNPs identified by genome-wide association analysis. For each type, SNP, chromosome, position (bp), reference allele (Ref), alternative allele (Alt), environment, model, −log10 (p), candidate gene, variation position, associated gene, and annotation are provided. Multiple models and double environments (MD), multiple models and single environm…
Type	SNP	Chromosome	Position	Ref	Alt	Environment	Model	−log10 (p)	Variation position	Associated gene	Annotation
MT	ch06_41074832	6	41074832	T	A	E1	GLM	9.74529	Extron	Solyc06g072440	Erwinia induced protein 2 (AHRD V1 ***- B4FAP8_MAIZE)；B-cell receptor-associated-like protein (AHRD V3.3 *** Q9LSH0_ARATH)；Endoplasmic reticulum transmembrane protein
							MLM	9.63883
							MLMM	11.91
							CMLM	9.76227
						E2	CMLM	7.28983
							GLM	7.71911
							MLM	7.28983
	ch06_41267690	6	41267690	C	T	E1	GLM	6.82831	/	Solyc06g072910 and Solyc06g072920	Aluminum-activated malate transporter-like (AHRD V1 *--- Q5Z6M4_ORYSJ); contains Interpro domain(s) IPR006214 Uncharacterised protein family UPF0005
							CMLM	6.68983
						E2	CMLM	8.15544
							GLM	8.54902
							MLM	8.15544
	ch06_41273526	6	41273526	T	C	E1	GLM	7.16802
							MLM	7.0719
							CMLM	6.90986
						E2	CMLM	7.25981
							GLM	7.56508
							MLM	7.25981
	ch06_41290721	6	41290721	G	A	E1	GLM	9.40618
							MLM	9.25156
							CMLM	9.25873
						E2	CMLM	10.3558
							GLM	10.79
							MLM	10.3558
	ch06_41309395	6	41309395	T	C	E1	GLM	7.32879
							MLM	7.16918
							CMLM	7.22298
						E2	CMLM	10.8181
							GLM	11.1863
							MLM	10.8181
	ch06_41338689	6	41338689	C	T	E1	GLM	9.18262
							MLM	9.01745
							CMLM	8.98262
						E2	CMLM	12.1501
							FarmCPU	12.7553
							GLM	12.5493
							MLMM	15.6198
							MLM	12.1501
	ch06_41343002	6	41343002	A	G	E1	GLM	8.80281
					G		MLM	8.68545
					G		CMLM	8.54628
					G	E2	CMLM	9.84804
					G		GLM	10.3044
					G		MLM	9.84804
	ch06_41345468	6	41345468	C	A	E1	GLM	7.0422
							MLM	6.86041
							CMLM	6.93457
						E2	CMLM	9.4233
							GLM	9.80618
							MLM	9.4233
	ch06_41345490	6	41345490	A	G	E1	GLM	7.03538
				A	G		MLM	7.02954
				A	G		CMLM	7.11808
				A	G	E2	CMLM	8.04034
				A	G		GLM	8.07571
				A	G		MLM	8.04034
	ch06_41345659	6	41345659	G	A	E1	GLM	7.374
				G	A		MLM	7.2805
				G	A		CMLM	7.39009
				G	A	E2	CMLM	7.79689
				G	A		GLM	7.95529
				G	A		MLM	7.79689
	ch06_41345688	6	41345688	A	G	E1	GLM	6.73152
				A	G		MLM	6.61871
				A	G		CMLM	6.69084
				A	G	E2	CMLM	7.24238
				A	G		GLM	7.44658
				A	G		MLM	7.24238
	ch06_41345866	6	41345866	C	A	E1	GLM	8.65124
				C	A		MLM	8.49088
				C	A		CMLM	8.46795
				C	A	E2	CMLM	9.78982
				C	A		GLM	10.1534
				C	A		MLM	9.78982
	ch06_41345889	6	41345889	G	A	E1	GLM	7.84714
				G	A		MLM	7.75993
				G	A		CMLM	7.74166
				G	A	E2	CMLM	8.80118
				G	A		GLM	8.96441
				G	A		MLM	8.80118
	ch06_41345970	6	41345970	T	A	E1	GLM	8.02699
				T	A		MLM	7.89384
				T	A		CMLM	8.00021
				T	A	E2	CMLM	8.29746
				T	A		GLM	8.57776
				T	A		MLM	8.29746
	ch06_41346293	6	41346293	G	A	E1	GLM	6.83497
				G	A		MLM	6.72652
				G	A		CMLM	6.62859
				G	A	E2	CMLM	8.3702
				G	A		GLM	8.7113
				G	A		MLM	8.3702
	ch06_41346534	6	41346534	T	G	E1	GLM	8.19571
				T	G		MLM	8.04937
				T	G		CMLM	8.1131
				T	G	E2	CMLM	8.76415
				T	G		GLM	9.02305
				T	G		MLM	8.76415
	ch06_41346664	6	41346664	A	G	E1	GLM	6.99235
				A	G		MLM	6.90637
				A	G		CMLM	6.99302
				A	G	E2	CMLM	6.72029
				A	G		GLM	6.82747
				A	G		MLM	6.72029
	ch06_41347079	6	41347079	A	G	E1	GLM	8.27997
				A	G		MLM	8.1591
				A	G		CMLM	8.25757
				A	G	E2	CMLM	8.65305
				A	G		GLM	8.84071
				A	G		MLM	8.65305
	ch06_41347172	6	41347172	T	C	E1	GLM	7.79122
				T	C		MLM	7.6952
				T	C		CMLM	7.56505
				T	C	E2	CMLM	9.26787
				T	C		GLM	9.50454
				T	C		MLM	9.26787
	ch06_41347412	6	41347412	G	T	E1	GLM	6.98129
				G	T		MLM	6.83728
				G	T		CMLM	6.75239
				G	T	E2	CMLM	8.63386
				G	T		GLM	8.95419
				G	T		MLM	8.63386
	ch06_41347414	6	41347414	A	G	E1	GLM	7.02313
				A	G		MLM	6.93959
				A	G		CMLM	7.07691
				A	G	E2	CMLM	8.75031
				A	G		GLM	8.95141
				A	G		MLM	8.75031
	ch06_41347485	6	41347485	A	T	E1	GLM	7.30086
				A	T		MLM	7.19308
				A	T		CMLM	7.33981
				A	T	E2	CMLM	9.40078
				A	T		GLM	9.70965
				A	T		MLM	9.40078
	ch06_41347873	6	41347873	C	A	E1	GLM	8.68742
				C	A		MLM	8.60657
				C	A		CMLM	8.48263
				C	A	E2	CMLM	7.9326
				C	A		GLM	8.23505
				C	A		MLM	7.9326
	ch06_41347939	6	41347939	T	G	E1	GLM	6.68755
				T	G		MLM	6.59172
				T	G		CMLM	6.54999
				T	G	E2	CMLM	8.9568
				T	G		GLM	9.19065
				T	G		MLM	8.9568
	ch06_41354552	6	41354552	T	C	E1	GLM	7.20598
				T	C		MLM	7.12554
				T	C		CMLM	7.04629
				T	C	E2	CMLM	8.40247
				T	C		GLM	8.59878
				T	C		MLM	8.40247
	ch06_41356864	6	41356864	G	T	E1	GLM	8.29156
				G	T		MLM	8.18083
				G	T		CMLM	8.20258
				G	T	E2	CMLM	10.0481
				G	T		GLM	10.4183
				G	T		MLM	10.0481
	ch06_41358575	6	41358575	A	C	E1	GLM	6.70866
				A	C		MLM	6.63449
				A	C	E2	CMLM	7.51735
				A	C		GLM	7.79074
				A	C		MLM	7.51735
	ch06_41361308	6	41361308	A	G	E1	GLM	7.14565
				A	G		MLM	7.06049
				A	G		CMLM	6.87639
				A	G	E2	CMLM	6.68006
				A	G		GLM	6.99185
				A	G		MLM	6.68006
	ch06_41386640	6	41386640	C	T	E1	GLM	6.8335
				C	T		MLM	6.77172
				C	T		CMLM	6.65243
				C	T	E2	CMLM	7.81296
				C	T		GLM	8.1366
				C	T		MLM	7.81296
	ch06_41390891	6	41390891	C	T	E1	GLM	8.80944
				C	T		MLM	8.71527
				C	T		CMLM	8.73419
				C	T	E2	CMLM	7.76545
				C	T		GLM	8.14538
				C	T		MLM	7.76545
	ch06_41391562	6	41391562	T	C	E1	GLM	7.40865
			41391562	T	C		MLM	7.23472
			41391562	T	C		CMLM	7.30644
			41391562	T	C	E2	CMLM	8.88586
			41391562	T	C		GLM	9.33341
			41391562	T	C		MLM	8.88586
	ch06_41394469	6	41394469	G	A	E1	GLM	7.5566
				G	A		MLM	7.40505
				G	A		CMLM	7.37951
				G	A	E2	CMLM	7.94607
				G	A		GLM	8.43843
				G	A		MLM	7.94607
	ch06_41394514	6	41394514	T	C	E1	GLM	7.10242
				T	C		MLM	6.96286
				T	C		CMLM	6.91712
				T	C	E2	CMLM	7.46633
				T	C		GLM	7.97734
				T	C		MLM	7.46633
MS	ch01_5153996	1	5153996	C	G	E2	CMLM	6.89956	3_UTR	Solyc01g010350	Glucose-6-phosphate/phosphate translocator (AHRD V1 **** Q7XY15_WHEAT); contains Interpro domain(s) IPR004696 Tpt phosphate/phosphoenolpyruvate translocator
				C	G		GLM	7.19867
				C	G		MLMM	7.40371
				C	G		MLM	6.89956
	ch03_51165405	3	51165405	G	A	E1	GLM	6.6904	Intergene	NA	NA
			51165405	G	A		MLM	6.56005
			51165405	G	A		CMLM	6.54987
	ch04_2164254	4	2164254	A	T	E2	CMLM	8.13901	Intron	Solyc04g008540	Tobamovirus multiplication protein (Fragment) (AHRD V1 ***- B0ZZ80_ARAHY); contains Interpro domain(s) IPR009457 Protein of unknown function DUF1084
			2164254	A	T		GLM	8.46152
			2164254	A	T		MLM	8.13901
	ch04_2164256	4	2164256	C	A	E2	Blink	6.85229
							CMLM	8.45462
							GLM	8.79574
							MLM	8.45462
	ch04_7958073	4	7958073	A	T	E2	CMLM	6.87629	Intergene	NA	NA
			7958073	A	T		GLM	7.09286
			7958073	A	T		MLM	6.87629
	ch04_8211783	4	8211783	G	C	E2	CMLM	7.07717	Intergene	NA	NA
			8211783	G	C		GLM	7.29675
			8211783	G	C		MLM	7.07717
	ch04_8391109	4	8391109	A	G	E2	CMLM	6.9373	Intergene	NA	NA
			8391109	A	G		GLM	7.12377
			8391109	A	G		MLM	6.9373
	ch04_11280536	4	11280536	G	T	E2	CMLM	6.92409	Intergene	NA	NA
			11280536	G	T		GLM	7.11861
			11280536	G	T		MLM	6.92409
	ch04_14564765	4	14564765	G	T	E2	CMLM	6.60794	Intergene	NA	NA
			14564765	G	T		GLM	6.82446
			14564765	G	T		MLM	6.60794
	ch04_14633116	4	14633116	A	C	E2	CMLM	7.01008	Intergene	NA	NA
			14633116	A	C		GLM	7.24133
			14633116	A	C		MLM	7.01008
	ch04_17132044	4	17132044	C	A	E2	CMLM	6.82179	Intergene	NA	NA
			17132044	C	A		GLM	7.03124
			17132044	C	A		MLM	6.82179
	ch04_20893492	4	20893492	C	G	E2	CMLM	6.8677	Intergene	NA	NA
			20893492	C	G		GLM	7.02934
			20893492	C	G		MLM	6.8677
	ch04_22628925	4	22628925	G	T	E2	CMLM	7.34002	Intergene	NA	NA
			22628925	G	T		GLM	7.61433
			22628925	G	T		MLM	7.34002
	ch04_26752600	4	26752600	A	T	E2	CMLM	6.91596	Intergene	NA	NA
			26752600	A	T		GLM	7.19062
			26752600	A	T		MLM	6.91596
	ch04_30366892	4	30366892	G	A	E2	CMLM	7.11267	Intergene	NA	NA
			30366892	G	A		GLM	7.27799
			30366892	G	A		MLM	7.11267
	ch04_30866641	4	30866641	A	G	E2	CMLM	6.79509	Intergene	NA	NA
			30866641	A	G		GLM	7.03621
			30866641	A	G		MLM	6.79509
	ch04_35340580	4	35340580	G	A	E2	CMLM	6.94558	Intergene	NA	NA
			35340580	G	A		GLM	7.27189
			35340580	G	A		MLM	6.94558
	ch04_35396571	4	35396571	C	A	E2	CMLM	6.80497	Intergene	NA	NA
			35396571	C	A		GLM	7.02074
			35396571	C	A		MLM	6.80497
	ch04_35502947	4	35502947	A	C	E2	CMLM	6.69338	Intergene	NA	NA
			35502947	A	C		GLM	6.90815
			35502947	A	C		MLM	6.69338
	ch04_36570130	4	36570130	A	G	E2	CMLM	6.81779	Intergene	NA	NA
			36570130	A	G		GLM	7.07768
			36570130	A	G		MLM	6.81779
	ch04_37492515	4	37492515	A	T	E2	CMLM	6.66077	Intergene	NA	NA
			37492515	A	T		GLM	6.87458
			37492515	A	T		MLM	6.66077
	ch06_41008267	6	41008267	G	A	E2	CMLM	8.06631	Extron	Solyc06g072340	Kinase family protein (AHRD V1 ***- D7KRI5_ARALY); contains Interpro domain(s) IPR002290 Serine/threonine protein kinase
			41008267	G	A		GLM	8.50821
			41008267	G	A		MLM	8.06631
	ch06_41009117	6	41009117	C	G	E2	CMLM	7.14436	Intergene	NA	NA
			41009117	C	G		GLM	7.54202
			41009117	C	G		MLM	7.14436
	ch06_41343910	6	41343910	A	G	E2	CMLM	8.90005	Intergene	NA	NA
			41343910	A	G		GLM	9.23319
			41343910	A	G		MLM	8.90005
	ch06_41348982	6	41348982	T	C	E2	CMLM	8.86493	Intergene	NA	NA
			41348982	T	C		GLM	9.24875
			41348982	T	C		MLM	8.86493
	ch06_41356344	6	41356344	C	A	E2	CMLM	7.32532	Intergene	NA	NA
			41356344	C	A		GLM	7.57465
			41356344	C	A		MLM	7.32532
	ch06_41356972	6	41356972	A	G	E2	CMLM	7.72759	Intergene	NA	NA
			41356972	A	G		GLM	8.04873
			41356972	A	G		MLM	7.72759
	ch06_41363239	6	41363239	A	T	E2	CMLM	6.59645	Intergene	NA	NA
			41363239	A	T		GLM	6.84182
			41363239	A	T		MLM	6.59645
	ch06_41365582	6	41365582	T	C	E2	CMLM	8.4914	Intergene	NA	NA
			41365582	T	C		GLM	8.81055
			41365582	T	C		MLM	8.4914
	ch06_41382611	6	41382611	T	C	E2	CMLM	9.19141	Intergene	NA	NA
			41382611	T	C		GLM	9.72205
			41382611	T	C		MLM	9.19141
	ch06_41396996	6	41396996	A	T	E2	CMLM	7.13229	Intergene	NA	NA
			41396996	A	T		GLM	7.55513
			41396996	A	T		MLM	7.13229
	ch06_45067556	6	45067556	A	T	E2	CMLM	7.35107	Extron	Solyc06g083330	Genomic DNA chromosome 3 P1 clone MJL12 (AHRD V1 ***- Q9LSG4_ARATH)
			45067556	A	T		GLM	7.60345
			45067556	A	T		MLM	7.35107
	ch08_53493621	8	53493621	A	T	E2	CMLM	7.03643	Intergene	NA	NA
			53493621	A	T		GLM	7.42545
			53493621	A	T		MLM	7.03643
	ch08_53574022	8	53574022	T	A	E2	CMLM	6.63733	Intergene	Solyc08g067300	F-box family protein (AHRD V1 ***- B9HCN7_POPTR); contains Interpro domain(s) IPR001810 Cyclin-like F-box
		8	53574022	T	A		GLM	6.89259
		8	53574022	T	A		MLM	6.63733
	ch09_30923344	9	30923344	G	T	E1	FarmCPU	12.0746	Intergene	NA	NA
				G	T		CMLM	6.72478
	ch09_47508531	9	47508531	A	T	E1	Blink	17.0777	Intergene	NA	NA
				A	T		MLMM	6.80878
	ch09_59796046	9	59796046	T	C	E1	MLM	6.59812	Extron	Solyc09g065900	Glutathione reductase (AHRD V1 ***- B9IED0_POPTR); contains Interpro domain(s) IPR006324 Glutathione reductase, plant
		9	59796046				MLMM	7.88474
		9	59796046				CMLM	6.69517
		9	59796046				GLM	6.66157
	ch09_60583005	9	60583005	T	C	E1	Blink	12.293	Intergene	Solyc09g072520	Promoter region mutation; Unknown Protein (AHRD V1)
							FarmCPU	9.05224
							MLM	7.3359
							CMLM	7.45442
							GLM	7.48812
	ch11_49636141	11	49636141	T	A	E2	CMLM	6.56591	Intergene	NA	NA
			49636141	T	A		GLM	6.97215
			49636141	T	A		MLM	6.56591
SS	ch01_33581466	1	33581466	A	G	E1	Blink	10.4888	Intergene	NA	NA
	ch01_58200479	1	58200479	G	T	E1	FarmCPU	9.01337	Intergene	NA	NA
	ch01_78818632	1	78818632	T	C	E2	GLM	6.56367	Intron	Solyc01g095910	Membrane protein-like (AHRD V1 *-*- Q5QLG0_ORYSJ); contains Interpro domain(s) IPR006593 Cytochrome b561/ferric reductase transmembrane
	ch02_41313078	2	41313078	T	C	E1	FarmCPU	7.69785	Intron	Solyc02g083290	Serine/threonine/tyrosine kinase (AHRD V1 *-** Q9AWA6_ARAHY); contains Interpro domain(s) IPR015783 ATMRK serine/threonine protein kinase-like
	ch03_49819246	3	49819246	C	T	E2	GLM	6.68129	Intergene	NA	NA
	ch03_49918584	3	49918584	T	A	E2	GLM	6.63414	Intergene	NA	NA
	ch03_50099443	3	50099443	C	T	E1	GLM	6.627	Intergene	NA	NA
	ch04_2970001	4	2970001	T	A	E2	GLM	6.72355	Intron	Solyc04g009560	TBC1 domain family member 8B (AHRD V1 *--- B9A6K5_HUMAN); contains Interpro domain(s) IPR000195 RabGAP/TBC
	ch04_9346286	4	9346286	C	T	E2	GLM	6.60401	Intergene	NA	NA
	ch04_11434058	4	11434058	G	A	E2	GLM	6.57677	Intergene	NA	NA
	ch04_15280655	4	15280655	G	T	E2	GLM	6.71497	Intergene	NA	NA
	ch04_25721435	4	25721435	G	T	E2	GLM	6.76579	Intergene	NA	NA
	ch04_35830584	4	35830584	G	T	E2	GLM	6.75174	Intergene	NA	NA
	ch05_7045334	5	7045334	A	G	E1	FarmCPU	6.73904	Intergene	NA	NA
	ch05_59787105	5	59787105	G	C	E1	FarmCPU	7.32501	Intergene	NA	NA
	ch06_18624355	6	18624355	T	C	E1	Blink	9.0883	Intergene	NA	NA
	ch06_41398040	6	41398040	C	A	E2	GLM	6.83449	Intergene	NA	NA
	ch06_43832543	6	43832543	G	A	E2	GLM	6.59179	Intron	Solyc06g076360	Outer envelope membrane protein (AHRD V1 **-- Q31PR1_SYNE7); contains Interpro domain(s) IPR005689 Chloroplast envelope protein translocase, IAP75
	ch07_63453334	7	63453334	G	C	E1	FarmCPU	8.38291	Intron	Solyc07g063870	AT5g54540/MRB17_4 (AHRD V1 *-*- Q9FIV0_ARATH)
	ch08_53462894	8	53462894	C	T	E2	GLM	6.89412	3_UTR	Solyc08g067210	SlDCL3 is a member of the dicer-like protein family of tomato, which play mediating roles in RNA silencing pathways by interacting with small RNAs.
	ch09_7131916	9	7131916	T	C	E1	Blink	6.68015	Intergene	NA	NA
	ch09_9016925	9	9016925	T	C	E1	Blink	7.02124	Intergene	NA	NA
	ch09_9118544	9	9118544	A	G	E1	Blink	6.96662	Intergene	NA	NA
	ch09_9422895	9	9422895	C	A	E1	Blink	8.7103	Intergene	NA	NA
	ch09_9524590	9	9524590	T	C	E1	Blink	7.14133	Intergene	NA	NA
	ch09_9667528	9	9667528	T	C	E1	Blink	7.65953	Intergene	NA	NA
	ch09_9982659	9	9982659	A	G	E1	Blink	6.76987	Intergene	NA	NA
	ch09_9989366	9	9989366	T	C	E1	Blink	6.80708	Intergene	NA	NA
	ch09_10007020	9	10007020	T	C	E1	Blink	7.05017	Intergene	NA	NA
	ch09_10422325	9	10422325	T	C	E1	Blink	7.01901	Intergene	NA	NA
	ch09_10487902	9	10487902	A	G	E1	Blink	7.62265	Intergene	NA	NA
	ch09_10589704	9	10589704	T	C	E1	Blink	6.70693	Intergene	NA	NA
	ch09_11048202	9	11048202	T	G	E1	Blink	7.02381	Intergene	NA	NA
	ch09_11082625	9	11082625	G	A	E1	Blink	8.26948	Intergene	NA	NA
	ch09_11118253	9	11118253	A	C	E1	Blink	6.84784	Intergene	NA	NA
	ch09_11571715	9	11571715	A	C	E1	Blink	6.82682	Intergene	NA	NA
	ch09_11592371	9	11592371	T	G	E1	Blink	6.90132	Intergene	NA	NA
	ch09_11942306	9	11942306	T	A	E1	Blink	8.10255	Intergene	NA	NA
	ch09_11960434	9	11960434	T	G	E1	Blink	6.71299	Intergene	NA	NA
	ch09_13125864	9	13125864	A	G	E1	Blink	6.58305	Intergene	NA	NA
	ch09_13351020	9	13351020	A	G	E1	Blink	6.56985	Intergene	NA	NA
	ch09_14116681	9	14116681	C	G	E1	Blink	7.30008	Intergene	NA	NA
	ch09_14116694	9	14116694	T	G	E1	Blink	7.61579	Intergene	NA	NA
	ch09_14116914	9	14116914	T	C	E1	Blink	7.2053	Intergene	NA	NA
	ch09_14126014	9	14126014	T	A	E1	Blink	6.96202	Intergene	NA	NA
	ch09_14189464	9	14189464	T	G	E1	Blink	6.94004	Intergene	NA	NA
	ch09_14329724	9	14329724	A	G	E1	Blink	7.67255	Intergene	NA	NA
	ch09_14336469	9	14336469	T	G	E1	Blink	7.54294	Intergene	NA	NA
	ch09_14355292	9	14355292	A	G	E1	Blink	6.73045	Intergene	NA	NA
	ch09_14356677	9	14356677	A	G	E1	Blink	9.62394	Intergene	NA	NA
	ch09_14578478	9	14578478	T	C	E1	Blink	7.03044	Intergene	NA	NA
	ch09_14695772	9	14695772	C	T	E1	Blink	6.73663	Intergene	NA	NA
	ch09_14794381	9	14794381	A	C	E1	Blink	6.56146	Intergene	NA	NA
	ch09_15282044	9	15282044	A	C	E1	Blink	7.135	Intergene	NA	NA
	ch09_15382798	9	15382798	A	G	E1	Blink	6.85722	Intergene	NA	NA
	ch09_15549668	9	15549668	T	G	E1	Blink	7.38146	Intergene	NA	NA
	ch09_15727218	9	15727218	A	G	E1	Blink	6.84282	Intergene	NA	NA
	ch09_15737121	9	15737121	A	C	E1	Blink	6.80983	Intergene	NA	NA
	ch09_15746738	9	15746738	G	C	E1	Blink	6.77314	Intergene	NA	NA
	ch09_15839111	9	15839111	G	A	E1	Blink	7.65457	Intergene	NA	NA
	ch09_15862799	9	15862799	G	A	E1	Blink	6.71649	Intergene	NA	NA
	ch09_16256603	9	16256603	T	C	E1	Blink	7.11787	Intergene	NA	NA
	ch09_16860365	9	16860365	T	C	E1	Blink	7.91241	Intergene	NA	NA
	ch09_17033927	9	17033927	T	C	E1	Blink	6.87882	Intergene	NA	NA
	ch09_17082535	9	17082535	A	T	E1	Blink	6.7054	Intergene	NA	NA
	ch09_17390095	9	17390095	A	G	E1	Blink	8.3166	Intergene	NA	NA
	ch09_17688798	9	17688798	G	A	E1	Blink	6.87311	Intergene	NA	NA
	ch09_17996424	9	17996424	T	A	E1	Blink	6.63539	Intergene	NA	NA
	ch09_19518590	9	19518590	T	G	E1	Blink	6.63756	Intergene	NA	NA
	ch09_19849985	9	19849985	A	G	E1	Blink	7.0902	Intergene	NA	NA
	ch09_20127734	9	20127734	A	T	E1	Blink	6.7052	Intergene	NA	NA
	ch09_20224443	9	20224443	T	C	E1	Blink	6.76921	Intergene	NA	NA
	ch09_20249869	9	20249869	T	A	E1	Blink	6.94973	Intergene	NA	NA
	ch09_21416274	9	21416274	A	G	E1	Blink	6.68768	Intergene	NA	NA
	ch09_32155435	9	32155435	T	C	E1	Blink	7.04347	Intergene	NA	NA
	ch09_45811275	9	45811275	T	C	E1	MLMM	6.58682	Intergene	NA	NA
	ch12_64414473	12	64414473	A	T	E2	GLM	6.55839	Intron	Solyc12g098630	Kinesin-like protein (AHRD V1 ***- Q9LUG0_ARATH); contains Interpro domain(s) IPR010544 Kinesin-related
a TFM6 is a identified QTL contributing to fruit malate content, thereby detailed variation information reffer to our prvious study.
NA represents none.

## Sheet: Supplementary Table S3
Supplementary Table S3 All significant SNPs identified by multiple models and two environments. For each environment, model, SNP, chromosome, position (bp), P-value, minor allele frequency (maf), R2 of the model without the SNP, R2 of the model with the SNP, and adjusted P-value are provided.
Environment	Model	SNP	Chromosome	Position	P-value	MAF	R2 of the model without the SNP	R2 of the model with the SNP	Adjusted P-value
E1	Blink	ch09_47508531	9	47508531	8.36184e-18	0.169173	NA	NA	2.95595e-11
		ch09_60583005	9	60583005	5.09301e-13	0.107143	NA	NA	9.00201e-07
		ch01_33581466	1	33581466	3.24454e-11	0.140977	NA	NA	3.8232e-05
		ch09_14356677	9	14356677	2.37718e-10	0.154135	NA	NA	0.000210086
		ch06_18624355	6	18624355	8.1602e-10	0.137218	NA	NA	0.000576933
		ch09_9422895	9	9422895	1.94851e-09	0.169173	NA	NA	0.00114801
		ch09_17390095	9	17390095	4.82397e-09	0.159774	NA	NA	0.00237588
		ch09_11082625	9	11082625	5.37676e-09	0.157895	NA	NA	0.00237588
		ch09_11942306	9	11942306	7.89674e-09	0.167293	NA	NA	0.0031017
		ch09_16860365	9	16860365	1.22347e-08	0.174812	NA	NA	0.00432501
		ch09_14329724	9	14329724	2.12543e-08	0.184211	NA	NA	0.00570841
		ch09_9667528	9	9667528	2.19012e-08	0.157895	NA	NA	0.00570841
		ch09_15839111	9	15839111	2.2153e-08	0.184211	NA	NA	0.00570841
		ch09_10487902	9	10487902	2.38424e-08	0.161654	NA	NA	0.00570841
		ch09_14116694	9	14116694	2.42221e-08	0.161654	NA	NA	0.00570841
		ch09_14336469	9	14336469	2.86456e-08	0.163534	NA	NA	0.00632897
		ch09_15549668	9	15549668	4.15467e-08	0.172932	NA	NA	0.00863938
		ch09_14116681	9	14116681	5.01096e-08	0.165414	NA	NA	0.00984109
		ch09_14116914	9	14116914	6.23303e-08	0.159774	NA	NA	0.0115969
		ch09_9524590	9	9524590	7.22222e-08	0.167293	NA	NA	0.0116678
		ch09_15282044	9	15282044	7.32825e-08	0.165414	NA	NA	0.0116678
		ch09_16256603	9	16256603	7.62306e-08	0.163534	NA	NA	0.0116678
		ch09_19849985	9	19849985	8.12464e-08	0.165414	NA	NA	0.0116678
		ch09_10007020	9	10007020	8.90897e-08	0.163534	NA	NA	0.0116678
		ch09_32155435	9	32155435	9.04755e-08	0.180451	NA	NA	0.0116678
		ch09_14578478	9	14578478	9.32306e-08	0.165414	NA	NA	0.0116678
		ch09_11048202	9	11048202	9.46642e-08	0.156015	NA	NA	0.0116678
		ch09_9016925	9	9016925	9.52264e-08	0.150376	NA	NA	0.0116678
		ch09_10422325	9	10422325	9.57178e-08	0.167293	NA	NA	0.0116678
		ch09_9118544	9	9118544	1.07989e-07	0.163534	NA	NA	0.0122982
		ch09_14126014	9	14126014	1.09139e-07	0.184211	NA	NA	0.0122982
		ch09_20249869	9	20249869	1.12272e-07	0.156015	NA	NA	0.0122982
		ch09_14189464	9	14189464	1.14805e-07	0.172932	NA	NA	0.0122982
		ch09_11592371	9	11592371	1.25512e-07	0.174812	NA	NA	0.0130169
		ch09_17033927	9	17033927	1.32185e-07	0.171053	NA	NA	0.0130169
		ch09_17688798	9	17688798	1.33935e-07	0.176692	NA	NA	0.0130169
		ch09_15382798	9	15382798	1.38925e-07	0.165414	NA	NA	0.0130169
		ch09_11118253	9	11118253	1.41958e-07	0.184211	NA	NA	0.0130169
		ch09_15727218	9	15727218	1.43608e-07	0.176692	NA	NA	0.0130169
		ch09_11571715	9	11571715	1.48999e-07	0.163534	NA	NA	0.0131241
		ch09_15737121	9	15737121	1.54941e-07	0.159774	NA	NA	0.0131241
		ch09_9989366	9	9989366	1.55928e-07	0.174812	NA	NA	0.0131241
		ch09_15746738	9	15746738	1.686e-07	0.169173	NA	NA	0.0133652
		ch09_9982659	9	9982659	1.69877e-07	0.159774	NA	NA	0.0133652
		ch09_20224443	9	20224443	1.70135e-07	0.172932	NA	NA	0.0133652
		ch09_14695772	9	14695772	1.83389e-07	0.150376	NA	NA	0.0134027
		ch09_14355292	9	14355292	1.86016e-07	0.152256	NA	NA	0.0134027
		ch09_15862799	9	15862799	1.92091e-07	0.169173	NA	NA	0.0134027
		ch09_11960434	9	11960434	1.93647e-07	0.159774	NA	NA	0.0134027
		ch09_10589704	9	10589704	1.96366e-07	0.176692	NA	NA	0.0134027
		ch09_17082535	9	17082535	1.97062e-07	0.178571	NA	NA	0.0134027
		ch09_20127734	9	20127734	1.97152e-07	0.163534	NA	NA	0.0134027
		ch09_21416274	9	21416274	2.05268e-07	0.199248	NA	NA	0.0136727
		ch09_7131916	9	7131916	2.08859e-07	0.178571	NA	NA	0.0136727
		ch09_19518590	9	19518590	2.30375e-07	0.167293	NA	NA	0.0146155
		ch09_17996424	9	17996424	2.3153e-07	0.171053	NA	NA	0.0146155
		ch09_13125864	9	13125864	2.61186e-07	0.178571	NA	NA	0.0161983
		ch09_13351020	9	13351020	2.69246e-07	0.169173	NA	NA	0.0164103
		ch09_14794381	9	14794381	2.74501e-07	0.178571	NA	NA	0.016447
	CMLM	ch06_41074832	6	41074832	1.72876e-10	0.218045	-0.00274225	0.166433	0.000611123
		ch06_41290721	6	41290721	5.51156e-10	0.274436	-0.00274225	0.156323	0.000974181
		ch06_41338689	6	41338689	1.04084e-09	0.246241	-0.00274225	0.150822	0.00122647
		ch06_41390891	6	41390891	1.8442e-09	0.281955	-0.00274225	0.145898	0.00162983
		ch06_41343002	6	41343002	2.8426e-09	0.390977	-0.00274225	0.142191	0.00171928
		ch06_41347873	6	41347873	3.29134e-09	0.383459	-0.00274225	0.140938	0.00171928
		ch06_41345866	6	41345866	3.40448e-09	0.268797	-0.00274225	0.140649	0.00171928
		ch06_41347079	6	41347079	5.5263e-09	0.306391	-0.00274225	0.136522	0.00244196
		ch06_41356864	6	41356864	6.27221e-09	0.268797	-0.00274225	0.135446	0.00246362
		ch06_41346534	6	41346534	7.70732e-09	0.302632	-0.00274225	0.133698	0.00272457
		ch06_41345970	6	41345970	9.99517e-09	0.293233	-0.00274225	0.131497	0.00321212
		ch06_41345889	6	41345889	1.81275e-08	0.285714	-0.00274225	0.126476	0.00534012
		ch06_41347172	6	41347172	2.72241e-08	0.321429	-0.00274225	0.123062	0.00740294
		ch09_60583005	9	60583005	3.51217e-08	0.107143	-0.00274225	0.12093	0.00886834
		ch06_41345659	6	41345659	4.07297e-08	0.291353	-0.00274225	0.119692	0.0092207
		ch06_41394469	6	41394469	4.17339e-08	0.296992	-0.00274225	0.119489	0.0092207
		ch06_41347485	6	41347485	4.5729e-08	0.302632	-0.00274225	0.118726	0.00950906
		ch06_41391562	6	41391562	4.93807e-08	0.231203	-0.00274225	0.118085	0.00969795
		ch06_41309395	6	41309395	5.98432e-08	0.278195	-0.00274225	0.116485	0.0111341
		ch06_41345490	6	41345490	7.61936e-08	0.31203	-0.00274225	0.114478	0.0134674
		ch06_41347414	6	41347414	8.37703e-08	0.31391	-0.00274225	0.113692	0.0141015
		ch06_41354552	6	41354552	8.98899e-08	0.359023	-0.00274225	0.113107	0.0144439
		ch06_41346664	6	41346664	1.01621e-07	0.306391	-0.00274225	0.112091	0.0156189
		ch06_41345468	6	41345468	1.16259e-07	0.281955	-0.00274225	0.110978	0.0167327
		ch06_41394514	6	41394514	1.21027e-07	0.308271	-0.00274225	0.110646	0.0167327
		ch06_41273526	6	41273526	1.23068e-07	0.417293	-0.00274225	0.110508	0.0167327
		ch06_41361308	6	41361308	1.32926e-07	0.409774	-0.00274225	0.109871	0.0174037
		ch06_41347412	6	41347412	1.76851e-07	0.360902	-0.00274225	0.107517	0.0223277
		ch09_30923344	9	30923344	1.88462e-07	0.0676692	-0.00274225	0.106994	0.022564
		ch09_59796046	9	59796046	2.01756e-07	0.0300752	-0.00274225	0.106433	0.022564
		ch06_41345688	6	41345688	2.0378e-07	0.31391	-0.00274225	0.106351	0.022564
		ch06_41267690	6	41267690	2.04254e-07	0.302632	-0.00274225	0.106332	0.022564
		ch06_41386640	6	41386640	2.22622e-07	0.421053	-0.00274225	0.105624	0.0238479
		ch06_41346293	6	41346293	2.35184e-07	0.387218	-0.00274225	0.105173	0.0244526
		ch06_41347939	6	41347939	2.81846e-07	0.37782	-0.00274225	0.103688	0.0276835
		ch03_51165405	3	51165405	2.81922e-07	0.159774	-0.00274225	0.103686	0.0276835
	FarmCPU	ch09_30923344	9	30923344	8.42172e-13	0.0676692	NA	NA	2.97711e-06
		ch09_60583005	9	60583005	8.86668e-10	0.107143	NA	NA	0.00114262
		ch01_58200479	1	58200479	9.6968e-10	0.107143	NA	NA	0.00114262
		ch07_63453334	7	63453334	4.14087e-09	0.0921053	NA	NA	0.00365954
		ch02_41313078	2	41313078	2.00518e-08	0.219925	NA	NA	0.0141768
		ch05_59787105	5	59787105	4.73144e-08	0.424812	NA	NA	0.0278764
		ch05_7045334	5	7045334	1.82371e-07	0.12218	NA	NA	0.0920985
	GLM	ch06_41074832	6	41074832	1.79766e-10	0.218045	0.00739348	0.174491	0.000635482
		ch06_41290721	6	41290721	3.92479e-10	0.274436	0.00739348	0.167744	0.000693716
		ch06_41338689	6	41338689	6.5672e-10	0.246241	0.00739348	0.16332	0.000773845
		ch06_41390891	6	41390891	1.55081e-09	0.281955	0.00739348	0.15598	0.0011133
		ch06_41343002	6	41343002	1.57466e-09	0.390977	0.00739348	0.155851	0.0011133
		ch06_41347873	6	41347873	2.05392e-09	0.383459	0.00739348	0.153592	0.00112734
		ch06_41345866	6	41345866	2.23233e-09	0.268797	0.00739348	0.152885	0.00112734
		ch06_41356864	6	41356864	5.11025e-09	0.268797	0.00739348	0.145886	0.00206147
		ch06_41347079	6	41347079	5.24839e-09	0.306391	0.00739348	0.145661	0.00206147
		ch06_41346534	6	41346534	6.37222e-09	0.302632	0.00739348	0.144029	0.00225261
		ch06_41345970	6	41345970	9.39747e-09	0.293233	0.00739348	0.14077	0.00302004
		ch06_41345889	6	41345889	1.42187e-08	0.285714	0.00739348	0.137308	0.00418866
		ch06_41347172	6	41347172	1.61725e-08	0.321429	0.00739348	0.136235	0.00439773
		ch06_41394469	6	41394469	2.77586e-08	0.296992	0.00739348	0.131744	0.00700914
		ch09_60583005	9	60583005	3.24999e-08	0.107143	0.00739348	0.130437	0.00765924
		ch06_41391562	6	41391562	3.90252e-08	0.231203	0.00739348	0.128923	0.00862225
		ch06_41345659	6	41345659	4.22671e-08	0.291353	0.00739348	0.128264	0.00878918
		ch06_41309395	6	41309395	4.69038e-08	0.278195	0.00739348	0.127404	0.0092115
		ch06_41347485	6	41347485	5.00196e-08	0.302632	0.00739348	0.126874	0.0093064
		ch06_41354552	6	41354552	6.22332e-08	0.359023	0.00739348	0.125074	0.0109999
		ch06_41273526	6	41273526	6.79171e-08	0.417293	0.00739348	0.124355	0.0114328
		ch06_41361308	6	41361308	7.15078e-08	0.409774	0.00739348	0.123931	0.0114902
		ch06_41394514	6	41394514	7.89914e-08	0.308271	0.00739348	0.123113	0.0121408
		ch06_41345468	6	41345468	9.07394e-08	0.281955	0.00739348	0.121976	0.0128911
		ch06_41345490	6	41345490	9.21775e-08	0.31203	0.00739348	0.121847	0.0128911
		ch06_41347414	6	41347414	9.48131e-08	0.31391	0.00739348	0.121615	0.0128911
		ch06_41346664	6	41346664	1.01777e-07	0.306391	0.00739348	0.121035	0.0131809
		ch06_41347412	6	41347412	1.04402e-07	0.360902	0.00739348	0.120826	0.0131809
		ch06_41346293	6	41346293	1.46226e-07	0.387218	0.00739348	0.118071	0.0169325
		ch06_41386640	6	41386640	1.46725e-07	0.421053	0.00739348	0.118043	0.0169325
		ch06_41267690	6	41267690	1.48487e-07	0.302632	0.00739348	0.117946	0.0169325
		ch06_41345688	6	41345688	1.85558e-07	0.31391	0.00739348	0.116129	0.0204986
		ch06_41358575	6	41358575	1.95586e-07	0.430451	0.00739348	0.1157	0.0207382
		ch03_51165405	3	51165405	2.03984e-07	0.159774	0.00739348	0.115358	0.0207382
		ch06_41347939	6	41347939	2.05327e-07	0.37782	0.00739348	0.115304	0.0207382
		ch09_59796046	9	59796046	2.17987e-07	0.0300752	0.00739348	0.114818	0.0214053
		ch03_50099443	3	50099443	2.3605e-07	0.150376	0.00739348	0.11417	0.0225526
	MLM	ch06_41074832	6	41074832	2.29703e-10	0.218045	-0.00209178	0.16446	0.00081201
		ch06_41290721	6	41290721	5.6032e-10	0.274436	-0.00209178	0.1567	0.000990378
		ch06_41338689	6	41338689	9.6061e-10	0.246241	-0.00209178	0.152039	0.00113193
		ch06_41390891	6	41390891	1.92631e-09	0.281955	-0.00209178	0.146054	0.00145771
		ch06_41343002	6	41343002	2.06322e-09	0.390977	-0.00209178	0.145465	0.00145771
		ch06_41347873	6	41347873	2.47415e-09	0.383459	-0.00209178	0.14391	0.00145771
		ch06_41345866	6	41345866	3.22937e-09	0.268797	-0.00209178	0.141634	0.00163085
		ch06_41356864	6	41356864	6.59437e-09	0.268797	-0.00209178	0.135559	0.00272301
		ch06_41347079	6	41347079	6.93262e-09	0.306391	-0.00209178	0.135135	0.00272301
		ch06_41346534	6	41346534	8.92548e-09	0.302632	-0.00209178	0.132995	0.0031552
		ch06_41345970	6	41345970	1.27691e-08	0.293233	-0.00209178	0.129971	0.00410356
		ch06_41345889	6	41345889	1.73807e-08	0.285714	-0.00209178	0.127375	0.00512012
		ch06_41347172	6	41347172	2.01742e-08	0.321429	-0.00209178	0.126122	0.0054859
		ch06_41394469	6	41394469	3.93507e-08	0.296992	-0.00209178	0.12053	0.00993618
		ch09_60583005	9	60583005	4.61428e-08	0.107143	-0.00209178	0.119202	0.0108744
		ch06_41345659	6	41345659	5.24198e-08	0.291353	-0.00209178	0.11814	0.0115816
		ch06_41391562	6	41391562	5.82482e-08	0.231203	-0.00209178	0.117263	0.0121123
		ch06_41347485	6	41347485	6.41089e-08	0.302632	-0.00209178	0.116466	0.0125904
		ch06_41309395	6	41309395	6.77358e-08	0.278195	-0.00209178	0.116009	0.0126026
		ch06_41354552	6	41354552	7.48958e-08	0.359023	-0.00209178	0.115175	0.013238
		ch06_41273526	6	41273526	8.47419e-08	0.417293	-0.00209178	0.114152	0.0139792
		ch06_41361308	6	41361308	8.69981e-08	0.409774	-0.00209178	0.113934	0.0139792
		ch06_41345490	6	41345490	9.34248e-08	0.31203	-0.00209178	0.113344	0.0143592
		ch06_41394514	6	41394514	1.08927e-07	0.308271	-0.00209178	0.112074	0.0160443
		ch06_41347414	6	41347414	1.14925e-07	0.31391	-0.00209178	0.111631	0.0162506
		ch06_41346664	6	41346664	1.24061e-07	0.306391	-0.00209178	0.110999	0.0168677
		ch06_41345468	6	41345468	1.37908e-07	0.281955	-0.00209178	0.110126	0.018056
		ch06_41347412	6	41347412	1.45451e-07	0.360902	-0.00209178	0.109687	0.0183634
		ch06_41386640	6	41386640	1.69152e-07	0.421053	-0.00209178	0.108444	0.0206193
		ch06_41346293	6	41346293	1.87706e-07	0.387218	-0.00209178	0.107588	0.0221183
		ch06_41267690	6	41267690	2.0888e-07	0.302632	-0.00209178	0.106709	0.0238194
		ch06_41358575	6	41358575	2.32011e-07	0.430451	-0.00209178	0.105847	0.0256303
		ch06_41345688	6	41345688	2.40595e-07	0.31391	-0.00209178	0.105549	0.0257731
		ch09_59796046	9	59796046	2.5228e-07	0.0300752	-0.00209178	0.10516	0.0258584
		ch06_41347939	6	41347939	2.56021e-07	0.37782	-0.00209178	0.105039	0.0258584
		ch03_51165405	3	51165405	2.7539e-07	0.159774	-0.00209178	0.104442	0.0270421
	MLMM	ch06_41074832	6	41074832	1.23019e-12	0.218045	NA	NA	4.34877e-06
		ch09_59796046	9	59796046	1.30395e-08	0.0300752	NA	NA	0.0230476
		ch09_47508531	9	47508531	1.55316e-07	0.169173	NA	NA	0.156998
		ch09_45811275	9	45811275	2.58927e-07	0.191729	NA	NA	0.156998
E2	Blink	ch04_2164256	4	2164256	1.40512e-07	0.205769	NA	NA	0.496715
	CMLM	ch06_41338689	6	41338689	7.0781e-13	0.257692	-0.00459505	0.219941	2.50214e-06
		ch06_41309395	6	41309395	1.52007e-11	0.288462	-0.00459505	0.191328	2.68675e-05
		ch06_41290721	6	41290721	4.40719e-11	0.284615	-0.00459505	0.18157	5.19321e-05
		ch06_41356864	6	41356864	8.95208e-11	0.278846	-0.00459505	0.175123	7.9115e-05
		ch06_41343002	6	41343002	1.41892e-10	0.401923	-0.00459505	0.170955	9.55915e-05
		ch06_41345866	6	41345866	1.62247e-10	0.280769	-0.00459505	0.169744	9.55915e-05
		ch06_41345468	6	41345468	3.77307e-10	0.288462	-0.00459505	0.162158	0.000175598
		ch06_41347485	6	41347485	3.97389e-10	0.309615	-0.00459505	0.161694	0.000175598
		ch06_41347172	6	41347172	5.39678e-10	0.342308	-0.00459505	0.158958	0.000211976
		ch06_41382611	6	41382611	6.43566e-10	0.294231	-0.00459505	0.157387	0.000227503
		ch06_41347939	6	41347939	1.10458e-09	0.384615	-0.00459505	0.152584	0.000344617
		ch06_41343910	6	41343910	1.25878e-09	0.419231	-0.00459505	0.151425	0.000344617
		ch06_41391562	6	41391562	1.30058e-09	0.234615	-0.00459505	0.151136	0.000344617
		ch06_41348982	6	41348982	1.3648e-09	0.413462	-0.00459505	0.150709	0.000344617
		ch06_41345889	6	41345889	1.5806e-09	0.305769	-0.00459505	0.14941	0.000369517
		ch06_41346534	6	41346534	1.72128e-09	0.313462	-0.00459505	0.148656	0.000369517
		ch06_41347414	6	41347414	1.77701e-09	0.325	-0.00459505	0.148375	0.000369517
		ch06_41347079	6	41347079	2.22307e-09	0.325	-0.00459505	0.146398	0.000432291
		ch06_41347412	6	41347412	2.32346e-09	0.376923	-0.00459505	0.146009	0.000432291
		ch06_41365582	6	41365582	3.22553e-09	0.421154	-0.00459505	0.143123	0.00057012
		ch04_2164256	4	2164256	3.51058e-09	0.205769	-0.00459505	0.142379	0.000590956
		ch06_41354552	6	41354552	3.95851e-09	0.357692	-0.00459505	0.141325	0.000636068
		ch06_41346293	6	41346293	4.26382e-09	0.407692	-0.00459505	0.140674	0.000655338
		ch06_41345970	6	41345970	5.04128e-09	0.303846	-0.00459505	0.139207	0.000742548
		ch06_41267690	6	41267690	6.99129e-09	0.315385	-0.00459505	0.13635	0.000987225
		ch04_2164254	4	2164254	7.26097e-09	0.205769	-0.00459505	0.13602	0.000987225
		ch06_41008267	6	41008267	8.58405e-09	0.340385	-0.00459505	0.134561	0.00112389
		ch06_41345490	6	41345490	9.11301e-09	0.321154	-0.00459505	0.13404	0.00115053
		ch06_41394469	6	41394469	1.13222e-08	0.296154	-0.00459505	0.132153	0.00137617
		ch06_41347873	6	41347873	1.16788e-08	0.388462	-0.00459505	0.131884	0.00137617
		ch06_41386640	6	41386640	1.5383e-08	0.440385	-0.00459505	0.129494	0.00175418
		ch06_41345659	6	41345659	1.59629e-08	0.301923	-0.00459505	0.129174	0.00176343
		ch06_41390891	6	41390891	1.71611e-08	0.284615	-0.00459505	0.128548	0.00183834
		ch06_41356972	6	41356972	1.87245e-08	0.432692	-0.00459505	0.127794	0.00194682
		ch06_41358575	6	41358575	3.03845e-08	0.442308	-0.00459505	0.123618	0.00306887
		ch06_41394514	6	41394514	3.41719e-08	0.313462	-0.00459505	0.122607	0.00335554
		ch06_45067556	6	45067556	4.45587e-08	0.151923	-0.00459505	0.120328	0.00425195
		ch04_22628925	4	22628925	4.57064e-08	0.303846	-0.00459505	0.12011	0.00425195
		ch06_41356344	6	41356344	4.72807e-08	0.438462	-0.00459505	0.11982	0.00428563
		ch06_41074832	6	41074832	5.13062e-08	0.217308	-0.00459505	0.11912	0.00453424
		ch06_41273526	6	41273526	5.49781e-08	0.434615	-0.00459505	0.118528	0.00474025
		ch06_41345688	6	41345688	5.72293e-08	0.319231	-0.00459505	0.118185	0.00481686
		ch06_41009117	6	41009117	7.17201e-08	0.35	-0.00459505	0.116256	0.00589613
		ch06_41396996	6	41396996	7.37417e-08	0.315385	-0.00459505	0.116019	0.00592455
		ch04_30366892	4	30366892	7.71485e-08	0.294231	-0.00459505	0.115634	0.00606052
		ch04_8211783	4	8211783	8.37204e-08	0.309615	-0.00459505	0.114936	0.00643381
		ch08_53493621	8	53493621	9.19549e-08	0.203846	-0.00459505	0.114137	0.00691627
		ch04_14633116	4	14633116	9.77054e-08	0.276923	-0.00459505	0.113621	0.00719568
		ch04_35340580	4	35340580	1.13348e-07	0.317308	-0.00459505	0.112358	0.00816809
		ch04_8391109	4	8391109	1.1553e-07	0.325	-0.00459505	0.112196	0.00816809
		ch04_11280536	4	11280536	1.191e-07	0.298077	-0.00459505	0.111937	0.00824961
		ch04_26752600	4	26752600	1.21351e-07	0.276923	-0.00459505	0.111778	0.00824961
		ch01_5153996	1	5153996	1.26021e-07	0.146154	-0.00459505	0.111457	0.00840544
		ch04_7958073	4	7958073	1.32957e-07	0.284615	-0.00459505	0.111003	0.00870388
		ch04_20893492	4	20893492	1.35613e-07	0.319231	-0.00459505	0.110835	0.0087163
		ch04_17132044	4	17132044	1.50735e-07	0.275	-0.00459505	0.109938	0.00943483
		ch04_36570130	4	36570130	1.5213e-07	0.257692	-0.00459505	0.10986	0.00943483
		ch04_35396571	4	35396571	1.56686e-07	0.307692	-0.00459505	0.10961	0.00954985
		ch04_30866641	4	30866641	1.60293e-07	0.259615	-0.00459505	0.109417	0.0096041
		ch06_41346664	6	41346664	1.90418e-07	0.317308	-0.00459505	0.10796	0.0112189
		ch04_35502947	4	35502947	2.02591e-07	0.307692	-0.00459505	0.107436	0.0117404
		ch06_41361308	6	41361308	2.08899e-07	0.432692	-0.00459505	0.107177	0.0119108
		ch04_37492515	4	37492515	2.18389e-07	0.276923	-0.00459505	0.106802	0.0122542
		ch08_53574022	8	53574022	2.30499e-07	0.263462	-0.00459505	0.106346	0.0127316
		ch04_14564765	4	14564765	2.46639e-07	0.298077	-0.00459505	0.105775	0.0134135
		ch06_41363239	6	41363239	2.53251e-07	0.436538	-0.00459505	0.105552	0.0135645
		ch11_49636141	11	49636141	2.71703e-07	0.128846	-0.00459505	0.104959	0.0143355
	FarmCPU	ch06_41338689	6	41338689	1.75684e-13	0.257692	NA	NA	6.21052e-07
	GLM	ch06_41338689	6	41338689	2.82285e-13	0.257692	0.0066461	0.237293	9.97891e-07
		ch06_41309395	6	41309395	6.51219e-12	0.288462	0.0066461	0.208123	1.15104e-05
		ch06_41290721	6	41290721	1.62199e-11	0.284615	0.0066461	0.199786	1.91126e-05
		ch06_41356864	6	41356864	3.81684e-11	0.278846	0.0066461	0.192026	3.37317e-05
		ch06_41343002	6	41343002	4.96099e-11	0.401923	0.0066461	0.189661	3.50746e-05
		ch06_41345866	6	41345866	7.02403e-11	0.280769	0.0066461	0.186531	4.13838e-05
		ch06_41345468	6	41345468	1.56249e-10	0.288462	0.0066461	0.179371	7.66476e-05
		ch06_41382611	6	41382611	1.8965e-10	0.294231	0.0066461	0.177643	7.66476e-05
		ch06_41347485	6	41347485	1.9514e-10	0.309615	0.0066461	0.177389	7.66476e-05
		ch06_41347172	6	41347172	3.12937e-10	0.342308	0.0066461	0.173191	0.000110624
		ch06_41391562	6	41391562	4.64075e-10	0.234615	0.0066461	0.169702	0.000149139
		ch06_41348982	6	41348982	5.63961e-10	0.413462	0.0066461	0.16798	0.000158951
		ch06_41343910	6	41343910	5.84537e-10	0.419231	0.0066461	0.167664	0.000158951
		ch06_41347939	6	41347939	6.4469e-10	0.384615	0.0066461	0.1668	0.000162786
		ch06_41346534	6	41346534	9.48319e-10	0.313462	0.0066461	0.163405	0.000219638
		ch06_41345889	6	41345889	1.0854e-09	0.305769	0.0066461	0.16222	0.000219638
		ch06_41347412	6	41347412	1.11126e-09	0.376923	0.0066461	0.162013	0.000219638
		ch06_41347414	6	41347414	1.11837e-09	0.325	0.0066461	0.161957	0.000219638
		ch06_41347079	6	41347079	1.44308e-09	0.325	0.0066461	0.159724	0.000268492
		ch06_41365582	6	41365582	1.54686e-09	0.421154	0.0066461	0.159116	0.000269424
		ch04_2164256	4	2164256	1.60052e-09	0.205769	0.0066461	0.158818	0.000269424
		ch06_41346293	6	41346293	1.94402e-09	0.407692	0.0066461	0.15712	0.000312372
		ch06_41354552	6	41354552	2.51895e-09	0.357692	0.0066461	0.154861	0.000387156
		ch06_41345970	6	41345970	2.64387e-09	0.303846	0.0066461	0.15444	0.000389424
		ch06_41267690	6	41267690	2.82473e-09	0.315385	0.0066461	0.153864	0.000399422
		ch06_41008267	6	41008267	3.10303e-09	0.340385	0.0066461	0.153047	0.000421898
		ch04_2164254	4	2164254	3.45523e-09	0.205769	0.0066461	0.152113	0.000452385
		ch06_41394469	6	41394469	3.64396e-09	0.296154	0.0066461	0.151652	0.000460056
		ch06_41347873	6	41347873	5.8203e-09	0.388462	0.0066461	0.147596	0.000709484
		ch06_41390891	6	41390891	7.15521e-09	0.284615	0.0066461	0.145814	0.000832587
		ch06_41386640	6	41386640	7.30124e-09	0.440385	0.0066461	0.14564	0.000832587
		ch06_41345490	6	41345490	8.40024e-09	0.321154	0.0066461	0.144431	0.000927975
		ch06_41356972	6	41356972	8.93867e-09	0.432692	0.0066461	0.143896	0.000957533
		ch06_41394514	6	41394514	1.05356e-08	0.313462	0.0066461	0.142483	0.00109541
		ch06_41345659	6	41345659	1.10842e-08	0.301923	0.0066461	0.142046	0.00111952
		ch06_41358575	6	41358575	1.61903e-08	0.442308	0.0066461	0.138797	0.00158982
		ch06_41074832	6	41074832	1.90936e-08	0.217308	0.0066461	0.137386	0.00182423
		ch04_22628925	4	22628925	2.43036e-08	0.303846	0.0066461	0.135327	0.00225883
		ch06_45067556	6	45067556	2.49203e-08	0.151923	0.0066461	0.135113	0.00225883
		ch06_41356344	6	41356344	2.66287e-08	0.438462	0.0066461	0.134548	0.0023443
		ch06_41273526	6	41273526	2.72218e-08	0.434615	0.0066461	0.13436	0.0023443
		ch06_41396996	6	41396996	2.78528e-08	0.315385	0.0066461	0.134165	0.0023443
		ch06_41009117	6	41009117	2.87068e-08	0.35	0.0066461	0.133908	0.00235999
		ch06_41345688	6	41345688	3.57615e-08	0.319231	0.0066461	0.132039	0.00287314
		ch08_53493621	8	53493621	3.75449e-08	0.203846	0.0066461	0.131625	0.0029494
		ch04_8211783	4	8211783	5.0495e-08	0.309615	0.0066461	0.129112	0.00388048
		ch04_30366892	4	30366892	5.27245e-08	0.294231	0.0066461	0.128746	0.00393789
		ch04_35340580	4	35340580	5.34699e-08	0.317308	0.0066461	0.128627	0.00393789
		ch04_14633116	4	14633116	5.73678e-08	0.276923	0.0066461	0.128032	0.00413873
		ch01_5153996	1	5153996	6.32897e-08	0.146154	0.0066461	0.127201	0.00446894
		ch04_26752600	4	26752600	6.44733e-08	0.276923	0.0066461	0.127045	0.00446894
		ch04_8391109	4	8391109	7.52018e-08	0.325	0.0066461	0.125745	0.00507584
		ch04_11280536	4	11280536	7.61008e-08	0.298077	0.0066461	0.125645	0.00507584
		ch04_7958073	4	7958073	8.07487e-08	0.284615	0.0066461	0.125145	0.00528611
		ch04_36570130	4	36570130	8.3621e-08	0.257692	0.0066461	0.12485	0.00537461
		ch04_30866641	4	30866641	9.20007e-08	0.259615	0.0066461	0.124046	0.00569671
		ch04_17132044	4	17132044	9.30591e-08	0.275	0.0066461	0.123949	0.00569671
		ch04_20893492	4	20893492	9.34669e-08	0.319231	0.0066461	0.123912	0.00569671
		ch04_35396571	4	35396571	9.53372e-08	0.307692	0.0066461	0.123746	0.00571222
		ch06_41361308	6	41361308	1.01894e-07	0.432692	0.0066461	0.123186	0.00600335
		ch11_49636141	11	49636141	1.06622e-07	0.128846	0.0066461	0.122804	0.00617893
		ch04_35502947	4	35502947	1.23553e-07	0.307692	0.0066461	0.121566	0.00704461
		ch08_53462894	8	53462894	1.27607e-07	0.228846	0.0066461	0.121295	0.00707338
		ch08_53574022	8	53574022	1.2806e-07	0.263462	0.0066461	0.121265	0.00707338
		ch04_37492515	4	37492515	1.3348e-07	0.276923	0.0066461	0.120917	0.00725935
		ch06_41363239	6	41363239	1.43938e-07	0.436538	0.0066461	0.120285	0.0076752
		ch06_41398040	6	41398040	1.46389e-07	0.45	0.0066461	0.120143	0.0076752
		ch06_41346664	6	41346664	1.48776e-07	0.317308	0.0066461	0.120008	0.0076752
		ch04_14564765	4	14564765	1.49811e-07	0.298077	0.0066461	0.119949	0.0076752
		ch04_25721435	4	25721435	1.71477e-07	0.290385	0.0066461	0.118818	0.00865968
		ch04_35830584	4	35830584	1.77116e-07	0.309615	0.0066461	0.118547	0.00881847
		ch04_2970001	4	2970001	1.88994e-07	0.244231	0.0066461	0.118004	0.00927921
		ch04_15280655	4	15280655	1.92766e-07	0.298077	0.0066461	0.117839	0.00933473
		ch03_49819246	3	49819246	2.08312e-07	0.101923	0.0066461	0.117191	0.00995123
		ch03_49918584	3	49918584	2.32198e-07	0.128846	0.0066461	0.116285	0.0109444
		ch04_9346286	4	9346286	2.48878e-07	0.284615	0.0066461	0.115706	0.0115763
		ch06_43832543	6	43832543	2.55982e-07	0.0673077	0.0066461	0.115471	0.0117521
		ch04_11434058	4	11434058	2.6499e-07	0.238462	0.0066461	0.115183	0.0120096
		ch01_78818632	1	78818632	2.73105e-07	0.209615	0.0066461	0.114932	0.0122155
		ch12_64414473	12	64414473	2.76443e-07	0.15	0.0066461	0.11483	0.0122155
	MLM	ch06_41338689	6	41338689	7.0781e-13	0.257692	-0.00459505	0.219941	2.50214e-06
		ch06_41309395	6	41309395	1.52007e-11	0.288462	-0.00459505	0.191328	2.68675e-05
		ch06_41290721	6	41290721	4.40719e-11	0.284615	-0.00459505	0.18157	5.19321e-05
		ch06_41356864	6	41356864	8.95208e-11	0.278846	-0.00459505	0.175123	7.9115e-05
		ch06_41343002	6	41343002	1.41892e-10	0.401923	-0.00459505	0.170955	9.55915e-05
		ch06_41345866	6	41345866	1.62247e-10	0.280769	-0.00459505	0.169744	9.55915e-05
		ch06_41345468	6	41345468	3.77307e-10	0.288462	-0.00459505	0.162158	0.000175598
		ch06_41347485	6	41347485	3.97389e-10	0.309615	-0.00459505	0.161694	0.000175598
		ch06_41347172	6	41347172	5.39678e-10	0.342308	-0.00459505	0.158958	0.000211976
		ch06_41382611	6	41382611	6.43566e-10	0.294231	-0.00459505	0.157387	0.000227503
		ch06_41347939	6	41347939	1.10458e-09	0.384615	-0.00459505	0.152584	0.000344617
		ch06_41343910	6	41343910	1.25878e-09	0.419231	-0.00459505	0.151425	0.000344617
		ch06_41391562	6	41391562	1.30058e-09	0.234615	-0.00459505	0.151136	0.000344617
		ch06_41348982	6	41348982	1.3648e-09	0.413462	-0.00459505	0.150709	0.000344617
		ch06_41345889	6	41345889	1.5806e-09	0.305769	-0.00459505	0.14941	0.000369517
		ch06_41346534	6	41346534	1.72128e-09	0.313462	-0.00459505	0.148656	0.000369517
		ch06_41347414	6	41347414	1.77701e-09	0.325	-0.00459505	0.148375	0.000369517
		ch06_41347079	6	41347079	2.22307e-09	0.325	-0.00459505	0.146398	0.000432291
		ch06_41347412	6	41347412	2.32346e-09	0.376923	-0.00459505	0.146009	0.000432291
		ch06_41365582	6	41365582	3.22553e-09	0.421154	-0.00459505	0.143123	0.00057012
		ch04_2164256	4	2164256	3.51058e-09	0.205769	-0.00459505	0.142379	0.000590956
		ch06_41354552	6	41354552	3.95851e-09	0.357692	-0.00459505	0.141325	0.000636068
		ch06_41346293	6	41346293	4.26382e-09	0.407692	-0.00459505	0.140674	0.000655338
		ch06_41345970	6	41345970	5.04128e-09	0.303846	-0.00459505	0.139207	0.000742548
		ch06_41267690	6	41267690	6.99129e-09	0.315385	-0.00459505	0.13635	0.000987225
		ch04_2164254	4	2164254	7.26097e-09	0.205769	-0.00459505	0.13602	0.000987225
		ch06_41008267	6	41008267	8.58405e-09	0.340385	-0.00459505	0.134561	0.00112389
		ch06_41345490	6	41345490	9.11301e-09	0.321154	-0.00459505	0.13404	0.00115053
		ch06_41394469	6	41394469	1.13222e-08	0.296154	-0.00459505	0.132153	0.00137617
		ch06_41347873	6	41347873	1.16788e-08	0.388462	-0.00459505	0.131884	0.00137617
		ch06_41386640	6	41386640	1.5383e-08	0.440385	-0.00459505	0.129494	0.00175418
		ch06_41345659	6	41345659	1.59629e-08	0.301923	-0.00459505	0.129174	0.00176343
		ch06_41390891	6	41390891	1.71611e-08	0.284615	-0.00459505	0.128548	0.00183834
		ch06_41356972	6	41356972	1.87245e-08	0.432692	-0.00459505	0.127794	0.00194682
		ch06_41358575	6	41358575	3.03845e-08	0.442308	-0.00459505	0.123618	0.00306887
		ch06_41394514	6	41394514	3.41719e-08	0.313462	-0.00459505	0.122607	0.00335554
		ch06_45067556	6	45067556	4.45587e-08	0.151923	-0.00459505	0.120328	0.00425195
		ch04_22628925	4	22628925	4.57064e-08	0.303846	-0.00459505	0.12011	0.00425195
		ch06_41356344	6	41356344	4.72807e-08	0.438462	-0.00459505	0.11982	0.00428563
		ch06_41074832	6	41074832	5.13062e-08	0.217308	-0.00459505	0.11912	0.00453424
		ch06_41273526	6	41273526	5.49781e-08	0.434615	-0.00459505	0.118528	0.00474025
		ch06_41345688	6	41345688	5.72293e-08	0.319231	-0.00459505	0.118185	0.00481686
		ch06_41009117	6	41009117	7.17201e-08	0.35	-0.00459505	0.116256	0.00589613
		ch06_41396996	6	41396996	7.37417e-08	0.315385	-0.00459505	0.116019	0.00592455
		ch04_30366892	4	30366892	7.71485e-08	0.294231	-0.00459505	0.115634	0.00606052
		ch04_8211783	4	8211783	8.37204e-08	0.309615	-0.00459505	0.114936	0.00643381
		ch08_53493621	8	53493621	9.19549e-08	0.203846	-0.00459505	0.114137	0.00691627
		ch04_14633116	4	14633116	9.77054e-08	0.276923	-0.00459505	0.113621	0.00719568
		ch04_35340580	4	35340580	1.13348e-07	0.317308	-0.00459505	0.112358	0.00816809
		ch04_8391109	4	8391109	1.1553e-07	0.325	-0.00459505	0.112196	0.00816809
		ch04_11280536	4	11280536	1.191e-07	0.298077	-0.00459505	0.111937	0.00824961
		ch04_26752600	4	26752600	1.21351e-07	0.276923	-0.00459505	0.111778	0.00824961
		ch01_5153996	1	5153996	1.26021e-07	0.146154	-0.00459505	0.111457	0.00840544
		ch04_7958073	4	7958073	1.32957e-07	0.284615	-0.00459505	0.111003	0.00870388
		ch04_20893492	4	20893492	1.35613e-07	0.319231	-0.00459505	0.110835	0.0087163
		ch04_17132044	4	17132044	1.50735e-07	0.275	-0.00459505	0.109938	0.00943483
		ch04_36570130	4	36570130	1.5213e-07	0.257692	-0.00459505	0.10986	0.00943483
		ch04_35396571	4	35396571	1.56686e-07	0.307692	-0.00459505	0.10961	0.00954985
		ch04_30866641	4	30866641	1.60293e-07	0.259615	-0.00459505	0.109417	0.0096041
		ch06_41346664	6	41346664	1.90418e-07	0.317308	-0.00459505	0.10796	0.0112189
		ch04_35502947	4	35502947	2.02591e-07	0.307692	-0.00459505	0.107436	0.0117404
		ch06_41361308	6	41361308	2.08899e-07	0.432692	-0.00459505	0.107177	0.0119108
		ch04_37492515	4	37492515	2.18389e-07	0.276923	-0.00459505	0.106802	0.0122542
		ch08_53574022	8	53574022	2.30499e-07	0.263462	-0.00459505	0.106346	0.0127316
		ch04_14564765	4	14564765	2.46639e-07	0.298077	-0.00459505	0.105775	0.0134135
		ch06_41363239	6	41363239	2.53251e-07	0.436538	-0.00459505	0.105552	0.0135645
		ch11_49636141	11	49636141	2.71703e-07	0.128846	-0.00459505	0.104959	0.0143355
	MLMM	ch06_41338689	6	41338689	2.40008e-16	0.257692	NA	NA	8.48438e-10
		ch01_5153996	1	5153996	3.94725e-08	0.146154	NA	NA	0.0697685

## Sheet: Supplementary Table S4
Supplementary Table S4 Comparison of the number of significant SNPs identified by multiple GWAS methods.
		Multiple-loci model			Single-locus model
		Blink	FarmCPU	MLMM	CMLM	MLM	GLM
E1 a	Suggestive P b	59	7	4	36	36	37
	Significant P	10	4	2	11	11	11
	No. of loci	1	2	2	4	4	5
E2	Suggestive P	1	1	2	67	67	80
	Significant P	0	1	1	30	30	35
	No. of loci	0	1	2	6	6	11
a Environment: E1 represents open field in 2013; E2 represents green house in 2016.
b Suggestive P (1/n, 2.83×10-7) and significant P (0.05/n, 1.41×10-8) without any adjustment are included for comparative purposes, respectively.

## Sheet: Supplementary Table S5
Supplementary Table S5 Fst values of the flanking regions of SNPs associated with putative genes during domestication and improvement.
SNP	Chromosome	BIN_START	BIN_END	FST (PIM vs CER)	FST (CER vs BIG)
ch01_5153996	1	5060001	5250000	0.468449	0.0862685
ch01_78818632	1	78720001	78910000	0.420034	0.0602508
ch02_41313078	2	41220001	41410000	0.36537	0.149729
ch04_2164254	4	2070001	2260000	0.393446	0.0784229
ch04_2970001	4	2880001	3070000	0.326413	0.106455
ch06_41008267	6	40910001	41100000	0.506615	0.0748655
ch06_41074832	6	40980001	41170000	0.533565	0.0864803
ch06_41338689	6	41240001	41430000	0.457268	0.0689056
ch06_45067556	6	44970001	45160000	0.427698	0.110147
ch06_43832543	6	43740001	43930000	0.376312	0.0688991
ch07_63453334	7	63360001	63550000	0.505143	0.0602036
ch08_53462894	8	53370001	53560000	0.498802	0.0748804
ch08_53574022	8	53480001	53670000	0.474386	0.0642287
ch09_59796046	9	59700001	59890000	0.323656	0.154618
ch09_60583005	9	60490001	60680000	0.548602	0.0663099
ch12_64414473	12	64320001	64510000	0.47697	0.0763591
The value marked by bold font indicates highly divergent window with the top 5% of ratios (0.60 and 0.14 for domestication and improvement, respectively).

## Sheet: Supplementary Table S6
Supplementary Table S6 π values of SNPs associated with putative genes during domestication and improvement.
SNP	Chromosome	BIN_START	BIN_END	πPIM	πCER	πBIG	πPIM/πCER	πCER/πBIG
ch01_5153996	1	5060001	5250000	0.0011423	0.000506247	7.09499e-05	2.2391	7.18444
ch01_78818632	1	78720001	78910000	0.00064576	0.000297005	6.43489e-05	2.22283	4.582
ch02_41313078	2	41220001	41410000	0.000805542	0.000635138	0.000107048	1.27544	5.93498
ch04_2164254	4	2070001	2260000	0.00179174	0.000883779	0.00025204	1.8911	3.54332
ch04_2970001	4	2880001	3070000	0.00094137	0.000758749	0.000307477	1.23931	2.53281
ch06_41008267	6	40910001	41100000	0.000733009	0.000328392	5.76411e-05	2.28132	5.78092
ch06_41074832	6	40980001	41170000	0.0007479	0.000459201	0.000104566	1.66925	4.90458
ch06_41338689	6	41240001	41430000	0.0010164	0.000501643	0.000149168	2.02727	3.47811
ch06_43832543	6	43740001	43930000	0.000692557	0.000485125	8.59615e-05	1.42696	5.65605
ch06_45067556	6	44970001	45160000	0.000866674	0.000631149	0.00015793	1.38696	4.22063
ch07_63453334	7	63360001	63550000	0.000584626	0.000369073	0.000110099	1.58929	3.35363
ch08_53462894	8	53370001	53560000	0.000682697	0.000388605	9.35627e-05	1.75288	4.17721
ch08_53574022	8	53480001	53670000	0.00059637	0.000441009	0.000176339	1.3546	2.53314
ch09_59796046	9	59700001	59890000	0.000990592	0.000773915	0.000165821	1.27671	4.70509
ch09_60583005	9	60490001	60680000	0.00102078	0.000439431	7.81526e-05	2.32513	5.66854
ch12_64414473	12	64320001	64510000	0.000918838	0.00047511	0.000108444	1.94533	4.48971
The values marked by bold font indicate highly divergent windows with the top 5% of ratios (2.20 and 7.65 for domestication and improvement, respectively).

## Sheet: Supplementary Table S7
Supplementary Table S7 The genotypes of candidate genes-related SNPs in 360 tomato accessions. R represents homozygous reference allele. A represents homozygous alternative allele. H represents heterozygous allele. 0 represents the deletion of allele.
Individual code	ch01_5153996	ch01_78818632	ch04_2164254	ch04_2970001	ch06_41008267	ch06_41074832	ch06_41338689	ch06_43832543	ch06_45067556	ch07_63453334	ch08_53462894	ch08_53574022	ch09_59796046	ch09_60583005	ch12_64414473	Allele combination
TS-1	R	R	R	R	R	R	R	R	R	R	A	R	R	R	R	RRRRRRRRRRARRRR
TS-10	A	R	R	R	R	R	R	R	R	R	R	R	R	R	A	ARRRRRRRRRRRRRA
TS-100	R	R	A	A	R	R	R	R	R	R	R	R	R	R	R	RRAARRRRRRRRRRR
TS-101	0	0	0	0	A	0	R	R	0	R	0	0	R	0	0	0000A0RR0R00R00
TS-102	R	R	R	R	H	R	H	R	R	R	A	A	R	R	R	RRRRHRHRRRAARRR
TS-103	R	R	R	R	R	R	R	R	R	R	R	R	0	R	R	RRRRRRRRRRRR0RR
TS-104	R	R	R	R	R	R	R	R	R	R	R	R	R	R	R	RRRRRRRRRRRRRRR
TS-105	R	R	R	R	H	R	R	R	0	R	R	R	R	R	R	RRRRHRRR0RRRRRR
TS-106	R	R	R	R	R	R	R	0	R	R	R	R	R	R	R	RRRRRRR0RRRRRRR
TS-107	0	0	0	0	A	0	R	R	0	R	0	0	R	0	0	0000A0RR0R00R00
TS-108	R	0	R	R	R	R	R	R	R	R	R	0	R	0	R	R0RRRRRRRRR0R0R
TS-109	A	R	A	H	A	A	H	R	R	R	R	R	R	R	R	ARAHAAHRRRRRRRR
TS-11	R	R	R	R	R	R	R	R	R	R	A	A	R	R	R	RRRRRRRRRRAARRR
TS-110	R	0	A	A	A	A	A	R	R	R	R	R	R	R	R	R0AAAAARRRRRRRR
TS-111	0	R	R	R	R	R	R	R	R	R	R	R	R	R	R	0RRRRRRRRRRRRRR
TS-112	R	R	R	A	R	R	0	R	R	R	R	R	R	R	R	RRRARR0RRRRRRRR
TS-113	R	R	R	R	H	R	R	R	R	R	R	R	R	R	R	RRRRHRRRRRRRRRR
TS-114	R	R	R	R	A	R	R	R	R	R	R	0	0	R	A	RRRRARRRRRR00RA
TS-115	R	R	R	H	A	R	R	R	R	R	R	0	R	R	R	RRRHARRRRRR0RRR
TS-116	A	R	R	R	R	R	R	R	R	A	R	R	R	0	R	ARRRRRRRRARRR0R
TS-117	R	A	R	A	A	A	A	R	R	R	A	H	0	0	R	RARAAAARRRAH00R
TS-118	R	R	R	R	A	H	H	R	R	R	R	R	R	R	R	RRRRAHHRRRRRRRR
TS-119	R	R	0	R	R	R	R	R	R	R	R	R	R	R	R	RR0RRRRRRRRRRRR
TS-12	R	R	R	R	R	R	R	R	R	R	R	R	R	R	R	RRRRRRRRRRRRRRR
TS-120	R	A	R	R	R	R	R	R	R	R	R	A	R	R	R	RARRRRRRRRRARRR
TS-121	R	R	R	R	R	R	R	R	R	R	R	R	R	R	R	RRRRRRRRRRRRRRR
TS-122	R	0	0	0	A	0	A	A	0	R	0	A	R	0	0	R000A0AA0R0AR00
TS-123	A	0	0	R	R	R	0	R	0	0	R	0	A	A	R	A00RRR0R00R0AAR
TS-124	H	0	0	R	H	0	H	H	R	R	A	0	H	R	0	H00RH0HHRRA0HR0
TS-125	0	0	R	H	H	A	R	R	H	R	A	A	R	R	R	00RHHARRHRAARRR
TS-126	R	A	0	0	R	R	R	R	0	R	0	R	R	0	R	RA00RRRR0R0RR0R
TS-127	H	H	R	R	R	R	R	R	R	R	R	R	R	R	R	HHRRRRRRRRRRRRR
TS-128	R	R	R	R	R	R	R	R	R	R	R	R	R	R	R	RRRRRRRRRRRRRRR
TS-129	R	R	R	R	R	R	R	R	R	R	R	R	R	R	R	RRRRRRRRRRRRRRR
TS-13	A	R	R	R	R	R	R	R	R	R	R	R	H	0	R	ARRRRRRRRRRRH0R
TS-130	R	R	0	0	R	0	R	R	R	R	0	0	R	0	R	RR00R0RRRR00R0R
TS-131	R	R	A	R	R	R	R	R	R	R	R	R	R	R	A	RRARRRRRRRRRRRA
TS-132	R	R	R	A	R	R	R	R	R	R	A	R	R	R	R	RRRARRRRRRARRRR
TS-133	R	R	R	0	R	R	R	R	R	R	R	R	R	R	R	RRR0RRRRRRRRRRR
TS-134	0	R	0	0	R	R	R	R	0	R	R	0	R	R	R	0R00RRRR0RR0RRR
TS-135	R	A	R	R	A	A	A	R	R	R	A	H	R	R	R	RARRAAARRRAHRRR
TS-136	R	R	0	R	A	0	R	R	0	R	R	0	R	R	A	RR0RA0RR0RR0RRA
TS-137	R	A	A	A	R	R	R	R	R	R	A	A	R	R	R	RAAARRRRRRAARRR
TS-138	R	R	R	R	R	R	R	R	R	R	R	R	R	R	R	RRRRRRRRRRRRRRR
TS-139	R	R	R	R	H	R	R	R	A	R	R	R	R	R	R	RRRRHRRRARRRRRR
TS-14	R	R	R	R	R	R	R	R	R	R	R	R	R	H	R	RRRRRRRRRRRRRHR
TS-140	R	R	R	R	R	R	R	R	R	R	A	A	R	R	R	RRRRRRRRRRAARRR
TS-141	R	R	R	R	R	R	R	R	R	R	R	R	R	R	R	RRRRRRRRRRRRRRR
TS-142	R	R	R	A	A	R	A	A	A	R	A	A	R	R	R	RRRAARAAARAARRR
TS-143	0	R	0	R	R	0	R	R	R	R	R	R	R	R	R	0R0RR0RRRRRRRRR
TS-144	H	R	0	0	R	R	R	R	0	R	0	R	R	R	R	HR00RRRR0R0RRRR
TS-145	R	R	0	0	R	R	R	R	0	R	0	R	R	R	R	RR00RRRR0R0RRRR
TS-146	R	0	R	R	R	R	R	0	R	H	R	0	A	R	R	R0RRRRR0RHR0ARR
TS-147	R	R	R	R	R	R	0	R	R	R	R	R	R	R	R	RRRRRR0RRRRRRRR
TS-148	R	R	R	R	A	R	R	R	R	R	R	R	R	R	R	RRRRARRRRRRRRRR
TS-149	0	0	0	0	A	0	R	R	0	R	R	R	R	0	0	0000A0RR0RRRR00
TS-15	R	R	R	R	R	R	R	R	0	A	R	R	R	R	R	RRRRRRRR0ARRRRR
TS-150	R	R	A	A	A	A	A	R	R	R	A	A	R	R	R	RRAAAAARRRAARRR
TS-151	R	R	R	R	R	R	R	R	R	R	R	R	R	R	R	RRRRRRRRRRRRRRR
TS-152	R	R	R	A	A	R	A	R	R	R	R	R	R	R	R	RRRAARARRRRRRRR
TS-153	R	R	0	0	R	0	R	R	0	R	0	R	R	R	R	RR00R0RR0R0RRRR
TS-154	R	R	R	R	R	R	R	R	R	R	R	A	R	R	R	RRRRRRRRRRRARRR
TS-155	R	R	0	A	A	A	A	A	0	R	A	A	R	0	R	RR0AAAAA0RAAR0R
TS-156	A	0	R	R	R	R	R	R	R	0	R	0	A	A	R	A0RRRRRRR0R0AAR
TS-157	R	R	A	R	R	R	R	R	R	R	R	R	R	R	R	RRARRRRRRRRRRRR
TS-158	R	R	R	R	R	R	R	R	R	R	R	R	R	R	R	RRRRRRRRRRRRRRR
TS-159	R	R	A	R	R	R	R	R	R	R	R	R	R	R	A	RRARRRRRRRRRRRA
TS-16	A	R	R	R	R	R	R	R	R	R	R	R	0	R	R	ARRRRRRRRRRR0RR
TS-160	R	R	R	R	H	A	A	R	R	R	R	R	R	R	R	RRRRHAARRRRRRRR
TS-161	R	R	R	R	R	R	R	R	R	R	R	R	R	R	R	RRRRRRRRRRRRRRR
TS-162	R	R	R	R	R	R	R	R	R	R	R	R	R	R	R	RRRRRRRRRRRRRRR
TS-163	R	A	A	R	A	A	A	0	R	R	A	A	R	R	R	RAARAAA0RRAARRR
TS-164	R	0	0	R	R	R	0	R	R	A	R	R	R	R	R	R00RRR0RRARRRRR
TS-165	R	R	R	R	R	R	R	R	R	R	R	R	R	R	R	RRRRRRRRRRRRRRR
TS-166	R	R	0	0	R	R	R	R	R	R	0	R	R	R	R	RR00RRRRRR0RRRR
TS-167	0	R	A	R	A	A	A	A	A	R	A	A	R	R	A	0RARAAAAARAARRA
TS-168	R	R	R	R	R	R	R	R	R	R	R	R	R	R	R	RRRRRRRRRRRRRRR
TS-169	R	0	R	R	R	R	R	R	R	R	R	R	R	R	R	R0RRRRRRRRRRRRR
TS-17	A	0	R	R	R	R	R	R	R	A	R	R	R	A	R	A0RRRRRRRARRRAR
TS-170	R	R	R	R	A	A	R	R	R	R	R	R	R	R	0	RRRRAARRRRRRRR0
TS-171	R	R	R	R	R	0	R	R	0	R	R	R	R	R	R	RRRRR0RR0RRRRRR
TS-172	R	R	R	R	R	R	R	R	R	R	R	R	R	R	H	RRRRRRRRRRRRRRH
TS-173	R	R	R	R	H	R	R	R	R	R	H	H	R	R	R	RRRRHRRRRRHHRRR
TS-174	R	R	R	R	R	R	R	R	R	R	R	R	R	R	R	RRRRRRRRRRRRRRR
TS-175	R	R	R	R	R	R	R	R	R	R	R	0	R	R	R	RRRRRRRRRRR0RRR
TS-176	R	A	0	A	A	A	A	0	0	0	A	0	R	0	A	RA0AAAA000A0R0A
TS-177	R	A	R	R	A	R	R	R	R	R	R	R	R	R	R	RARRARRRRRRRRRR
TS-178	0	R	R	0	R	R	R	R	R	R	R	R	0	R	R	0RR0RRRRRRRR0RR
TS-179	R	R	R	R	R	R	R	R	R	R	R	R	R	R	R	RRRRRRRRRRRRRRR
TS-18	A	R	R	R	R	R	R	R	R	0	R	R	R	A	R	ARRRRRRRR0RRRAR
TS-180	R	R	R	H	R	R	R	R	R	R	R	R	R	R	R	RRRHRRRRRRRRRRR
TS-181	R	R	R	R	R	R	R	R	R	R	R	R	R	R	R	RRRRRRRRRRRRRRR
TS-182	R	R	R	R	R	R	R	R	R	0	R	R	R	0	R	RRRRRRRRR0RRR0R
TS-183	A	A	A	A	A	A	A	A	A	R	A	A	R	R	A	AAAAAAAAARAARRA
TS-184	R	R	R	R	R	R	R	R	R	R	R	0	R	R	H	RRRRRRRRRRR0RRH
TS-185	R	R	0	0	R	R	R	R	0	R	0	A	R	R	0	RR00RRRR0R0ARR0
TS-186	R	0	R	R	0	R	R	R	R	R	R	R	0	R	R	R0RR0RRRRRRR0RR
TS-187	R	A	R	R	A	R	R	R	A	R	A	0	R	R	R	RARRARRRARA0RRR
TS-188	R	R	R	R	A	A	A	R	R	R	R	H	R	R	R	RRRRAAARRRRHRRR
TS-189	R	R	R	R	A	R	A	R	R	R	A	A	R	R	R	RRRRARARRRAARRR
TS-19	A	0	R	R	R	R	R	R	R	A	R	R	H	A	R	A0RRRRRRRARRHAR
TS-190	R	R	R	R	R	H	R	R	R	R	R	R	R	0	R	RRRRRHRRRRRRR0R
TS-191	R	R	R	R	R	R	R	R	R	R	R	R	R	R	R	RRRRRRRRRRRRRRR
TS-192	R	R	R	R	R	R	R	R	R	R	R	R	R	R	R	RRRRRRRRRRRRRRR
TS-193	R	R	R	A	A	A	A	R	R	R	A	A	R	R	R	RRRAAAARRRAARRR
TS-194	R	0	R	H	R	R	R	R	R	R	R	R	R	R	R	R0RHRRRRRRRRRRR
TS-195	0	0	0	0	A	0	A	R	0	0	0	0	R	0	R	0000A0AR0000R0R
TS-196	R	R	0	A	R	R	H	H	0	R	R	H	R	R	R	RR0ARRHH0RRHRRR
TS-197	R	R	A	A	H	A	A	R	R	R	A	A	R	R	A	RRAAHAARRRAARRA
TS-198	0	A	R	R	A	A	R	R	R	0	R	R	R	R	R	0ARRAARRR0RRRRR
TS-199	R	0	R	R	R	R	R	R	R	A	R	R	R	R	R	R0RRRRRRRARRRRR
TS-2	A	A	A	A	A	A	A	A	A	R	A	A	R	R	A	AAAAAAAAARAARRA
TS-20	H	R	R	R	R	R	R	R	R	R	R	R	R	H	R	HRRRRRRRRRRRRHR
TS-200	R	R	R	R	R	R	0	R	R	R	R	R	R	R	R	RRRRRR0RRRRRRRR
TS-201	R	0	R	R	A	A	H	R	R	R	R	R	R	R	R	R0RRAAHRRRRRRRR
TS-202	R	R	0	R	A	R	R	R	0	0	R	0	R	R	R	RR0RARRR00R0RRR
TS-203	R	R	R	A	A	R	R	R	R	R	R	R	R	R	A	RRRAARRRRRRRRRA
TS-204	R	R	R	R	R	R	R	R	R	R	R	R	R	R	R	RRRRRRRRRRRRRRR
TS-205	R	R	R	R	A	R	A	R	R	R	R	R	R	R	R	RRRRARARRRRRRRR
TS-206	0	R	0	0	0	0	0	0	0	R	0	0	R	0	0	0R0000000R00R00
TS-207	R	R	R	R	0	R	R	R	0	A	R	R	R	R	R	RRRR0RRR0ARRRRR
TS-208	R	0	R	R	R	R	R	R	R	0	R	R	R	R	R	R0RRRRRRR0RRRRR
TS-209	0	0	R	R	H	R	R	R	R	0	0	R	R	R	0	00RRHRRRR00RRR0
TS-21	A	0	R	0	R	R	R	R	R	A	R	R	R	A	0	A0R0RRRRRARRRA0
TS-210	R	R	R	R	R	R	R	A	A	R	R	R	R	R	R	RRRRRRRAARRRRRR
TS-211	R	R	R	R	R	R	R	R	R	R	R	R	R	R	R	RRRRRRRRRRRRRRR
TS-212	R	R	R	R	R	R	R	R	R	R	R	R	0	0	R	RRRRRRRRRRRR00R
TS-213	A	A	A	A	A	R	A	R	A	R	A	A	R	R	A	AAAAARARARAARRA
TS-214	R	R	R	R	R	R	R	R	R	R	R	R	R	R	R	RRRRRRRRRRRRRRR
TS-215	R	0	R	A	A	A	A	R	R	R	A	H	R	R	R	R0RAAAARRRAHRRR
TS-216	R	R	R	R	R	R	R	R	R	A	H	A	H	0	R	RRRRRRRRRAHAH0R
TS-217	R	0	R	R	R	R	0	0	R	R	0	R	R	0	0	R0RRRR00RR0RR00
TS-218	R	R	R	R	A	R	A	R	0	R	A	R	R	R	R	RRRRARAR0RARRRR
TS-219	R	R	R	R	R	R	R	R	R	R	R	0	R	0	R	RRRRRRRRRRR0R0R
TS-22	A	R	R	R	R	R	R	R	R	0	R	R	R	A	R	ARRRRRRRR0RRRAR
TS-220	R	A	R	R	R	R	R	R	R	A	R	R	R	R	R	RARRRRRRRARRRRR
TS-221	R	R	R	R	R	H	R	R	R	R	R	R	R	R	R	RRRRRHRRRRRRRRR
TS-222	R	R	R	R	R	R	R	R	0	R	R	R	R	R	R	RRRRRRRR0RRRRRR
TS-223	R	R	R	R	A	R	R	R	0	R	R	R	R	R	R	RRRRARRR0RRRRRR
TS-224	R	R	R	R	A	R	R	0	R	R	R	R	0	R	R	RRRRARR0RRRR0RR
TS-225	R	R	A	A	R	R	0	R	R	R	R	R	R	R	R	RRAARR0RRRRRRRR
TS-226	0	0	0	0	R	0	R	R	0	0	0	R	R	0	0	0000R0RR000RR00
TS-227	R	A	R	0	0	R	0	R	R	R	A	A	R	0	A	RAR00R0RRRAAR0A
TS-228	R	R	R	R	R	R	R	R	R	R	0	R	R	R	0	RRRRRRRRRR0RRR0
TS-229	R	R	R	R	R	R	R	R	R	R	R	R	R	R	R	RRRRRRRRRRRRRRR
TS-23	R	0	R	R	R	R	R	R	R	0	R	R	R	A	R	R0RRRRRRR0RRRAR
TS-230	R	R	0	0	A	0	A	R	0	R	R	R	R	R	R	RR00A0AR0RRRRRR
TS-231	R	R	R	R	R	R	R	R	R	0	R	R	R	R	R	RRRRRRRRR0RRRRR
TS-232	R	0	0	0	H	R	A	A	A	0	A	0	0	0	R	R000HRAAA0A000R
TS-233	0	0	0	R	R	R	0	R	0	0	0	R	R	R	R	000RRR0R000RRRR
TS-234	R	R	R	R	0	A	A	R	R	0	A	A	R	R	R	RRRR0AARR0AARRR
TS-235	0	0	0	0	R	R	0	R	R	R	0	0	R	0	0	0000RR0RRR00R00
TS-236	H	R	R	R	R	R	R	R	R	R	0	0	R	0	R	HRRRRRRRRR00R0R
TS-237	R	R	0	0	A	0	R	R	0	R	0	0	R	R	0	RR00A0RR0R00RR0
TS-238	R	R	R	A	A	A	A	R	0	R	R	R	R	R	A	RRRAAAAR0RRRRRA
TS-239	R	R	R	R	R	R	R	R	R	R	R	0	R	R	R	RRRRRRRRRRR0RRR
TS-24	A	R	R	R	R	R	R	R	R	0	R	R	R	R	R	ARRRRRRRR0RRRRR
TS-240	A	R	R	A	R	R	R	R	R	R	R	R	R	R	A	ARRARRRRRRRRRRA
TS-241	R	R	0	R	R	R	R	R	0	R	R	R	R	R	R	RR0RRRRR0RRRRRR
TS-242	R	R	R	H	A	R	R	R	R	R	0	R	R	R	R	RRRHARRRRR0RRRR
TS-243	R	R	R	R	H	R	A	R	R	R	R	R	R	R	R	RRRRHRARRRRRRRR
TS-244	H	R	R	R	R	R	R	R	R	A	R	R	R	A	R	HRRRRRRRRARRRAR
TS-245	R	R	R	R	R	R	0	R	R	R	R	R	R	R	R	RRRRRR0RRRRRRRR
TS-246	R	R	R	R	R	H	H	R	R	R	R	R	R	R	R	RRRRRHHRRRRRRRR
TS-247	R	R	R	R	R	R	R	R	R	R	R	R	R	R	R	RRRRRRRRRRRRRRR
TS-248	R	R	R	R	H	A	0	R	R	0	R	R	R	R	R	RRRRHA0RR0RRRRR
TS-249	R	R	R	A	R	R	R	R	R	R	R	R	R	R	R	RRRARRRRRRRRRRR
TS-25	R	R	H	R	A	R	H	R	R	R	R	R	R	R	R	RRHRARHRRRRRRRR
TS-250	R	R	R	R	R	R	R	R	R	R	R	R	R	R	R	RRRRRRRRRRRRRRR
TS-251	R	R	R	A	A	A	A	R	0	R	R	R	R	R	R	RRRAAAAR0RRRRRR
TS-252	R	R	R	R	A	A	A	R	A	R	R	A	R	R	A	RRRRAAARARRARRA
TS-253	R	0	R	R	0	R	R	R	R	R	R	R	R	R	R	R0RR0RRRRRRRRRR
TS-254	R	R	R	R	R	R	R	R	R	R	R	R	R	R	R	RRRRRRRRRRRRRRR
TS-255	R	R	R	R	R	R	R	R	R	R	R	R	R	R	R	RRRRRRRRRRRRRRR
TS-256	R	R	R	R	R	R	R	R	R	R	R	R	R	R	R	RRRRRRRRRRRRRRR
TS-257	0	0	0	0	R	0	R	R	0	R	0	A	R	0	0	0000R0RR0R0AR00
TS-258	R	R	R	R	R	R	R	R	R	R	R	R	R	0	R	RRRRRRRRRRRRR0R
TS-259	R	A	R	R	R	R	R	R	R	R	R	R	R	R	R	RARRRRRRRRRRRRR
TS-26	R	R	R	R	R	R	R	R	R	R	R	R	R	R	R	RRRRRRRRRRRRRRR
TS-260	0	0	R	0	A	0	R	R	0	R	0	0	R	0	0	00R0A0RR0R00R00
TS-261	R	R	H	R	A	A	R	R	R	R	A	R	R	R	R	RRHRAARRRRARRRR
TS-262	R	R	R	R	A	H	H	R	R	R	R	R	R	R	R	RRRRAHHRRRRRRRR
TS-263	R	R	0	0	R	0	R	R	R	R	0	R	R	R	0	RR00R0RRRR0RRR0
TS-264	R	R	0	R	A	A	A	R	0	R	R	R	R	R	A	RR0RAAAR0RRRRRA
TS-265	R	0	0	R	R	R	R	R	0	0	R	R	R	0	R	R00RRRRR00RRR0R
TS-266	A	R	0	R	R	R	R	R	R	R	R	R	R	R	R	AR0RRRRRRRRRRRR
TS-267	R	R	R	R	R	R	R	R	0	H	R	0	R	R	R	RRRRRRRR0HR0RRR
TS-268	A	A	R	A	R	R	R	R	0	R	A	A	R	R	A	AARARRRR0RAARRA
TS-269	0	R	0	0	R	0	R	R	0	R	0	R	R	R	R	0R00R0RR0R0RRRR
TS-27	R	R	R	R	R	R	R	R	R	R	R	R	R	R	A	RRRRRRRRRRRRRRA
TS-270	R	R	0	R	R	R	R	R	0	R	0	R	R	R	R	RR0RRRRR0R0RRRR
TS-271	R	R	0	A	A	A	A	R	A	R	R	R	R	R	A	RR0AAAARARRRRRA
TS-272	R	0	0	R	R	R	R	R	0	R	0	0	R	0	R	R00RRRRR0R00R0R
TS-273	R	A	R	R	A	R	R	R	R	R	R	R	R	R	R	RARRARRRRRRRRRR
TS-274	R	R	R	A	R	R	R	R	0	R	R	0	R	R	0	RRRARRRR0RR0RR0
TS-275	R	R	R	0	A	A	A	R	R	R	R	R	R	R	R	RRR0AAARRRRRRRR
TS-276	R	R	0	0	R	R	R	R	R	R	A	A	R	R	R	RR00RRRRRRAARRR
TS-277	R	R	0	0	R	R	R	R	0	R	R	R	R	R	R	RR00RRRR0RRRRRR
TS-278	R	R	0	R	A	R	A	R	R	R	R	R	R	R	R	RR0RARARRRRRRRR
TS-28	R	R	R	R	A	A	A	R	R	R	R	A	R	R	R	RRRRAAARRRRARRR
TS-280	R	A	A	R	R	R	R	R	R	R	R	R	R	R	R	RAARRRRRRRRRRRR
TS-281	R	R	A	R	A	R	R	R	R	R	R	R	R	R	R	RRARARRRRRRRRRR
TS-282	R	R	R	R	R	R	R	R	R	R	R	R	R	R	R	RRRRRRRRRRRRRRR
TS-283	R	A	A	R	A	A	A	R	A	R	R	R	R	R	R	RAARAAARARRRRRR
TS-284	R	0	0	R	A	R	A	R	R	R	A	A	R	R	R	R00RARARRRAARRR
TS-285	R	R	R	R	H	R	R	R	R	R	H	R	R	R	R	RRRRHRRRRRHRRRR
TS-286	0	R	0	R	A	R	H	R	R	0	0	0	R	R	R	0R0RARHRR000RRR
TS-287	H	A	A	A	A	A	A	A	R	0	R	0	R	R	R	HAAAAAAAR0R0RRR
TS-288	R	0	A	R	A	A	A	R	R	R	R	R	R	0	R	R0ARAAARRRRRR0R
TS-289	R	0	R	0	0	0	0	R	H	R	R	0	R	0	A	R0R0000RHRR0R0A
TS-29	R	A	R	R	A	A	A	R	R	R	R	R	R	R	R	RARRAAARRRRRRRR
TS-290	R	R	0	0	A	A	A	R	R	R	R	R	R	R	R	RR00AAARRRRRRRR
TS-291	0	R	0	0	R	0	0	R	0	A	0	0	R	A	0	0R00R00R0A00RA0
TS-292	R	R	R	R	R	R	R	R	R	R	R	R	R	R	R	RRRRRRRRRRRRRRR
TS-293	R	R	R	R	R	R	R	R	R	R	R	R	R	R	R	RRRRRRRRRRRRRRR
TS-294	R	R	A	R	A	A	A	R	R	R	R	R	R	R	R	RRARAAARRRRRRRR
TS-295	R	R	R	H	H	R	R	R	0	R	R	R	R	R	R	RRRHHRRR0RRRRRR
TS-296	R	R	R	R	R	R	R	R	R	A	R	R	R	R	R	RRRRRRRRRARRRRR
TS-297	0	R	0	0	R	0	R	R	0	R	0	R	R	0	0	0R00R0RR0R0RR00
TS-298	R	R	R	R	R	R	R	R	R	R	R	R	R	R	R	RRRRRRRRRRRRRRR
TS-299	R	A	R	R	R	R	R	R	R	R	R	R	R	R	R	RARRRRRRRRRRRRR
TS-3	R	R	R	R	R	R	R	R	R	R	R	R	R	R	R	RRRRRRRRRRRRRRR
TS-30	R	R	R	R	R	R	R	R	R	R	R	R	R	R	R	RRRRRRRRRRRRRRR
TS-300	A	0	R	H	H	H	H	R	H	H	R	0	R	R	H	A0RHHHHRHHR0RRH
TS-301	R	R	0	0	A	0	R	R	R	R	R	H	R	R	0	RR00A0RRRRRHRR0
TS-302	R	R	A	A	A	R	R	R	R	R	A	A	R	R	R	RRAAARRRRRAARRR
TS-303	R	R	0	A	R	R	R	R	R	R	R	R	R	R	R	RR0ARRRRRRRRRRR
TS-304	R	R	R	R	R	R	R	R	R	R	A	A	R	R	R	RRRRRRRRRRAARRR
TS-305	R	R	H	H	R	R	R	R	R	R	H	H	R	R	R	RRHHRRRRRRHHRRR
TS-306	R	R	R	R	R	R	R	R	R	R	H	H	R	R	R	RRRRRRRRRRHHRRR
TS-307	R	R	R	R	H	H	H	H	R	R	R	R	R	R	R	RRRRHHHHRRRRRRR
TS-308	H	H	R	R	R	R	R	A	A	R	R	H	R	R	R	HHRRRRRAARRHRRR
TS-309	R	R	R	R	H	H	H	H	H	R	R	R	R	R	R	RRRRHHHHHRRRRRR
TS-31	R	R	R	R	R	R	R	R	R	R	R	R	R	R	R	RRRRRRRRRRRRRRR
TS-310	R	R	R	R	R	R	R	A	R	R	R	R	R	R	R	RRRRRRRARRRRRRR
TS-311	R	A	R	R	H	H	R	A	H	R	R	R	R	R	R	RARRHHRAHRRRRRR
TS-312	H	R	R	R	R	R	R	H	A	R	R	R	R	R	R	HRRRRRRHARRRRRR
TS-313	R	H	R	R	R	R	H	A	R	R	R	R	R	R	R	RHRRRRHARRRRRRR
TS-314	R	R	R	R	H	H	H	A	A	R	R	R	R	R	R	RRRRHHHAARRRRRR
TS-315	R	A	R	H	R	R	R	R	R	R	R	R	R	R	R	RARHRRRRRRRRRRR
TS-316	H	H	H	R	R	R	R	R	H	R	R	R	R	R	R	HHHRRRRRHRRRRRR
TS-317	R	R	R	R	R	R	R	R	R	R	R	R	R	R	R	RRRRRRRRRRRRRRR
TS-318	R	R	R	R	R	R	R	R	R	R	R	R	R	R	R	RRRRRRRRRRRRRRR
TS-319	R	R	R	R	R	R	R	R	R	R	R	R	R	R	R	RRRRRRRRRRRRRRR
TS-32	R	R	R	R	A	H	A	R	R	R	R	R	R	R	R	RRRRAHARRRRRRRR
TS-320	R	R	R	R	R	R	R	R	R	0	R	R	R	R	R	RRRRRRRRR0RRRRR
TS-321	R	R	R	R	R	R	R	R	R	R	R	R	R	R	R	RRRRRRRRRRRRRRR
TS-33	H	R	R	R	H	R	R	R	R	H	R	R	R	H	R	HRRRHRRRRHRRRHR
TS-34	R	R	R	R	A	R	R	R	R	R	R	R	R	R	R	RRRRARRRRRRRRRR
TS-35	R	R	R	R	R	R	R	R	R	R	R	R	R	R	R	RRRRRRRRRRRRRRR
TS-36	R	R	R	R	H	R	R	R	R	R	R	R	R	R	R	RRRRHRRRRRRRRRR
TS-37	A	R	R	R	R	R	0	R	R	H	R	R	R	R	R	ARRRRR0RRHRRRRR
TS-38	R	R	R	H	H	H	R	R	R	R	R	R	R	R	R	RRRHHHRRRRRRRRR
TS-39	R	R	R	R	R	R	H	R	R	A	R	R	R	A	R	RRRRRRHRRARRRAR
TS-4	R	R	R	R	R	R	R	R	R	R	R	R	R	R	R	RRRRRRRRRRRRRRR
TS-40	R	R	R	R	A	A	A	R	R	A	R	R	A	0	R	RRRRAAARRARRA0R
TS-400	R	R	R	R	R	R	R	A	A	R	R	R	R	R	R	RRRRRRRAARRRRRR
TS-401	R	R	R	R	R	R	R	R	R	R	R	R	R	R	R	RRRRRRRRRRRRRRR
TS-402	R	R	R	R	R	R	R	R	R	A	R	R	A	0	R	RRRRRRRRRARRA0R
TS-403	R	R	R	0	R	R	0	R	R	A	R	R	A	0	R	RRR0RR0RRARRA0R
TS-404	R	0	R	R	R	0	0	R	R	0	R	R	A	0	R	R0RRR00RR0RRA0R
TS-407	0	0	R	R	A	R	R	R	R	A	R	R	A	R	R	00RRARRRRARRARR
TS-408	R	R	R	R	R	R	R	R	R	0	R	0	A	0	R	RRRRRRRRR0R0A0R
TS-409	R	R	R	A	R	R	R	R	R	A	R	R	R	R	R	RRRARRRRRARRRRR
TS-41	R	R	R	A	A	A	A	R	R	R	R	R	R	R	R	RRRAAAARRRRRRRR
TS-410	A	R	A	H	R	R	R	R	R	A	R	R	A	A	R	ARAHRRRRRARRAAR
TS-411	A	R	R	R	R	R	R	R	R	A	R	R	R	R	R	ARRRRRRRRARRRRR
TS-412	A	0	R	R	R	R	R	R	R	0	R	R	A	A	R	A0RRRRRRR0RRAAR
TS-413	R	R	R	R	R	R	R	R	R	R	R	R	R	R	R	RRRRRRRRRRRRRRR
TS-414	A	R	R	R	R	R	R	R	R	0	R	R	R	0	R	ARRRRRRRR0RRR0R
TS-415	A	R	R	R	R	R	R	R	R	0	R	R	H	A	R	ARRRRRRRR0RRHAR
TS-416	A	0	R	R	R	R	R	R	R	H	R	R	R	R	R	A0RRRRRRRHRRRRR
TS-417	A	R	R	R	R	R	R	R	R	0	R	R	R	A	R	ARRRRRRRR0RRRAR
TS-418	H	R	R	R	R	R	R	R	R	H	R	R	H	R	R	HRRRRRRRRHRRHRR
TS-419	A	R	R	R	R	R	R	R	R	H	R	R	A	H	R	ARRRRRRRRHRRAHR
TS-42	R	R	R	R	R	R	R	R	R	R	R	R	R	R	R	RRRRRRRRRRRRRRR
TS-420	A	R	R	H	R	R	R	R	R	R	R	R	R	R	R	ARRHRRRRRRRRRRR
TS-421	A	R	R	R	R	R	R	R	R	A	R	R	H	R	R	ARRRRRRRRARRHRR
TS-422	A	R	R	R	R	R	R	R	R	A	R	R	R	0	R	ARRRRRRRRARRR0R
TS-423	R	R	R	R	R	R	R	R	R	A	R	R	R	R	R	RRRRRRRRRARRRRR
TS-424	R	R	R	R	R	R	R	R	R	0	R	R	R	0	R	RRRRRRRRR0RRR0R
TS-425	A	R	R	R	R	R	R	R	R	0	R	R	R	0	R	ARRRRRRRR0RRR0R
TS-426	0	R	H	R	H	R	R	R	R	R	R	R	R	R	R	0RHRHRRRRRRRRRR
TS-427	A	R	R	R	R	R	R	R	R	R	H	H	A	A	R	ARRRRRRRRRHHAAR
TS-428	A	H	R	R	A	R	A	0	A	H	R	R	R	R	R	AHRRARA0AHRRRRR
TS-429	A	R	R	R	R	R	R	R	R	0	R	R	R	A	R	ARRRRRRRR0RRRAR
TS-43	A	A	A	A	A	A	A	H	A	R	A	A	R	0	A	AAAAAAAHARAAR0A
TS-430	R	R	R	R	R	R	R	R	R	A	R	R	R	R	R	RRRRRRRRRARRRRR
TS-431	R	H	R	R	H	H	H	R	R	R	R	R	R	A	R	RHRRHHHRRRRRRAR
TS-432	R	R	R	R	R	R	R	R	R	R	R	R	R	R	R	RRRRRRRRRRRRRRR
TS-433	H	R	H	R	H	H	H	R	R	R	H	H	A	A	R	HRHRHHHRRRHHAAR
TS-434	A	R	R	R	R	R	R	R	R	0	R	R	A	A	R	ARRRRRRRR0RRAAR
TS-435	A	R	R	R	R	R	R	R	R	A	R	R	R	A	R	ARRRRRRRRARRRAR
TS-436	H	R	R	H	R	R	R	R	R	R	R	R	R	R	R	HRRHRRRRRRRRRRR
TS-437	A	R	R	R	R	R	R	R	R	A	R	R	R	A	R	ARRRRRRRRARRRAR
TS-438	A	0	R	R	R	R	R	R	R	A	R	R	R	R	R	A0RRRRRRRARRRRR
TS-439	A	R	R	R	R	R	R	R	R	A	R	R	R	R	R	ARRRRRRRRARRRRR
TS-44	R	R	R	R	R	R	R	R	R	R	R	R	R	R	A	RRRRRRRRRRRRRRA
TS-440	H	0	R	R	R	R	R	R	R	R	R	R	R	H	R	H0RRRRRRRRRRRHR
TS-441	A	R	R	R	R	R	R	R	R	A	R	R	R	A	R	ARRRRRRRRARRRAR
TS-45	R	R	R	R	R	R	R	R	R	R	R	R	R	R	R	RRRRRRRRRRRRRRR
TS-46	R	R	R	R	R	R	R	R	R	R	R	R	R	R	R	RRRRRRRRRRRRRRR
TS-47	R	A	A	R	R	R	H	R	R	R	R	R	R	R	R	RAARRRHRRRRRRRR
TS-48	R	R	R	R	A	A	A	R	R	A	R	R	R	R	R	RRRRAAARRARRRRR
TS-49	R	R	R	A	R	R	R	R	R	R	R	R	R	R	R	RRRARRRRRRRRRRR
TS-5	R	A	R	A	A	R	R	R	R	R	A	A	R	R	R	RARAARRRRRAARRR
TS-50	R	0	R	R	A	R	R	R	R	0	R	0	R	R	R	R0RRARRRR0R0RRR
TS-51	R	0	A	R	A	A	A	R	R	R	A	A	R	R	R	R0ARAAARRRAARRR
TS-52	0	A	R	R	A	A	A	A	A	A	R	R	R	0	R	0ARRAAAAAARRR0R
TS-53	R	R	R	R	A	R	R	R	R	R	R	R	R	R	R	RRRRARRRRRRRRRR
TS-54	R	0	R	R	R	R	R	R	R	R	A	0	0	R	R	R0RRRRRRRRA00RR
TS-55	R	H	R	A	R	R	R	R	R	R	R	A	R	R	R	RHRARRRRRRRARRR
TS-56	R	0	R	R	A	R	R	R	R	R	R	R	R	R	R	R0RRARRRRRRRRRR
TS-57	R	A	R	R	A	R	R	R	R	R	R	R	R	R	R	RARRARRRRRRRRRR
TS-58	R	A	A	A	R	R	R	R	R	R	R	R	R	R	R	RAAARRRRRRRRRRR
TS-59	H	A	R	R	R	R	R	R	R	R	A	A	R	R	R	HARRRRRRRRAARRR
TS-6	R	R	R	R	R	R	R	R	R	R	R	R	R	R	R	RRRRRRRRRRRRRRR
TS-60	R	R	R	R	R	R	R	R	R	R	A	A	R	R	R	RRRRRRRRRRAARRR
TS-61	R	R	R	R	R	R	R	R	R	R	R	R	R	R	R	RRRRRRRRRRRRRRR
TS-62	R	R	0	R	R	0	R	R	0	R	0	R	R	R	R	RR0RR0RR0R0RRRR
TS-63	R	R	R	0	R	R	R	R	R	R	R	A	R	R	R	RRR0RRRRRRRARRR
TS-64	R	A	R	R	R	R	R	R	R	0	R	R	R	R	R	RARRRRRRR0RRRRR
TS-65	R	R	R	R	R	R	R	R	R	R	A	A	R	R	R	RRRRRRRRRRAARRR
TS-66	R	R	H	R	R	H	R	R	R	R	R	A	R	R	R	RRHRRHRRRRRARRR
TS-67	R	R	R	R	A	A	A	R	R	R	R	A	R	R	A	RRRRAAARRRRARRA
TS-68	H	H	0	H	H	H	H	H	R	H	H	H	H	H	H	HH0HHHHHRHHHHHH
TS-69	R	R	R	A	R	R	R	R	R	R	R	R	R	R	R	RRRARRRRRRRRRRR
TS-7	R	R	R	A	R	R	R	R	R	R	R	R	R	R	A	RRRARRRRRRRRRRA
TS-70	R	R	R	R	A	R	A	R	0	R	R	A	R	R	R	RRRRARAR0RRARRR
TS-71	R	A	R	R	A	R	R	A	A	R	A	A	R	R	R	RARRARRAARAARRR
TS-72	R	R	R	R	A	A	R	R	R	R	R	R	R	R	R	RRRRAARRRRRRRRR
TS-73	R	A	A	R	A	A	A	R	R	R	A	A	R	R	R	RAARAAARRRAARRR
TS-74	R	R	R	R	R	R	R	R	R	R	R	R	R	R	R	RRRRRRRRRRRRRRR
TS-75	R	R	R	R	R	R	A	R	R	R	R	A	R	R	R	RRRRRRARRRRARRR
TS-76	R	R	H	A	A	A	A	R	R	R	R	R	R	R	R	RRHAAAARRRRRRRR
TS-77	A	R	R	R	R	R	R	R	R	0	R	R	R	A	R	ARRRRRRRR0RRRAR
TS-78	R	R	R	A	R	R	R	R	R	R	R	R	R	R	R	RRRARRRRRRRRRRR
TS-79	A	R	R	R	R	R	R	R	R	0	R	0	R	A	R	ARRRRRRRR0R0RAR
TS-8	R	R	R	R	R	R	R	R	R	R	R	R	R	R	R	RRRRRRRRRRRRRRR
TS-80	R	A	R	R	A	A	R	R	R	R	H	R	R	R	R	RARRAARRRRHRRRR
TS-81	R	R	A	A	R	R	R	R	R	R	R	R	R	R	R	RRAARRRRRRRRRRR
TS-82	R	R	R	R	R	R	R	R	R	R	A	0	R	R	R	RRRRRRRRRRA0RRR
TS-83	R	R	R	R	R	R	R	R	R	R	A	A	R	R	A	RRRRRRRRRRAARRA
TS-84	R	R	A	R	R	R	R	R	R	R	R	R	R	R	R	RRARRRRRRRRRRRR
TS-85	R	R	R	R	R	R	R	R	H	R	R	R	R	R	R	RRRRRRRRHRRRRRR
TS-86	R	R	R	A	A	A	A	R	R	R	R	R	R	R	R	RRRAAAARRRRRRRR
TS-87	R	R	R	R	R	0	R	R	0	R	R	0	R	R	R	RRRRR0RR0RR0RRR
TS-88	R	R	0	A	A	R	A	R	0	R	R	R	R	R	R	RR0AARAR0RRRRRR
TS-89	R	A	A	A	A	A	A	A	R	R	A	A	R	R	A	RAAAAAAARRAARRA
TS-9	R	R	R	A	A	R	A	A	A	R	0	A	R	R	0	RRRAARAAAR0ARR0
TS-90	R	R	R	A	A	R	R	R	R	A	R	R	0	R	R	RRRAARRRRARR0RR
TS-91	R	A	0	0	A	R	R	R	0	R	R	R	R	0	R	RA00ARRR0RRRR0R
TS-92	A	0	0	0	R	0	R	R	0	R	0	R	R	A	0	A000R0RR0R0RRA0
TS-93	R	R	R	R	R	R	R	R	R	R	R	R	R	R	R	RRRRRRRRRRRRRRR
TS-94	R	0	R	A	R	R	R	R	R	A	R	R	R	0	R	R0RARRRRRARRR0R
TS-95	A	A	A	A	A	H	A	A	A	R	A	A	R	R	A	AAAAAHAAARAARRA
TS-96	0	0	0	0	A	0	R	R	0	R	0	0	R	0	0	0000A0RR0R00R00
TS-97	H	R	0	R	R	R	R	R	0	R	R	H	R	R	R	HR0RRRRR0RRHRRR
TS-98	R	R	R	A	R	R	R	R	R	0	R	R	R	R	R	RRRARRRRR0RRRRR
TS-99	R	0	R	R	A	A	A	R	0	R	R	R	R	R	A	R0RRAAAR0RRRRRA
